# Supplementary material for: Cohesin depleted cells rebuild functional nuclear compartments after endomitosis
Source: Nat Commun. 2020 Dec 1;11:6146. doi: 10.1038/s41467-020-19876-6 (PMC7708632; doi:10.1038/s41467-020-19876-6)
Supplement: Supplementary file 4 — Supplementary Data 1 [file 41467_2020_19876_MOESM4_ESM.xlsx]

## Sheet: Tabelle1
Time lapse imaging data of individual nuclei followed through mitosis
Summary
	Control cells	Cohesin depleted cells
Total number of mitotic cells	45 (100 %)	36 (100 %)
Inconspicuous mitosis	35 (77.8 %)	4 (11.1 %)	(1) inconspicuous mitosis with two daughter cells (completion within 4 time frames = 60 min). Note for cohesin depleted cells: These mitoses were either recorded immediately after addition of auxin (time frame 1) or in cells that did not degrade RAD21-mClover
Prolonged mitosis with two daughter cells	1 (2.2 %)	-	(2) Prolonged mitosis (> 4 time frames) with two daughter cells
Prolonged mitosis with formation of MLN	5 (11.1 %)	23 (63.9 %)	(3 Prolonged mitosis (> 4 time frames) resulting in one cell with multilobulated nucleus (MLN)
Prolonged mitosis not finished within 6 time frames (= 90min)	4 (8.9 %)	9 (25.0 %)	(4) Prolonged mitosis not finished within 6 time frames (= 90min): Note this fraction includes elongated mitoses that were not finished within the observation period. Since all elongated mitoses in cohesin depleted cells recorded over the entire mitosis resulted in one MLN, the outcome of these mitoses is very likely to be assigned to group 3.
Control cells: Single cell data timelapse imaging (time interval 15 minutes)						Cohesin depleted cells: Single cell data timelapse imaging (time interval 15 minutes)
Mitotic cell	Mitosis start (time frame)	Mitosis end (time frame)	Duration [min]	Result		Mitotic cell	Mitosis start (time frame)	Mitosis end (time frame)	Duration [min]	Result	RAD21-mClover Fluorescence
											++ + -
1	11	14	45	2 daughter cells		1	1	5	75	2 daughter cells	++
2	12	16	60	2 daughter cells		2	9	29	300	1 cell with MLN	-
3	46	50	60	2 daughter cells		3	12	>44	>480	Mitosis not finished
4	50	54	60	2 daughter cells		4	59	77	270	1 cell with MLN	-
5	21	24	45	2 daughter cells		5	58	82	360	1 cell with MLN	-
6	21	25	60	2 daughter cells		6	59	84	375	1 cell with MLN	-
7	23	79	840	1 cell with MLN		7	1	5	75	2 daughter cells	+
8	33	62	435	1 cell with MLN		8	13	30	255	1 cell with MLN	-
9	10	13	45	2 daughter cells		9	14	53	585	1 cell with MLN	-
10	11	14	45	2 daughter cells		10	36	50	210	1 cell with MLN	-
11	16	20	60	2 daughter cells		11	41	53	180	1 cell with MLN	-
12	19	24	75	2 daughter cells		12	14	51	555	1 cell with MLN	-
13	20	23	45	2 daughter cells		13	18	>60	>630	Mitosis not finished	-
14	39	68	435	1 cell with MLN		14	30	>61	>465	Mitosis not finished	-
15	70	>84	>210	Mitosis not finished		15	36	>64	>420	Mitosis not finished	-
16	73	77	60	2 daughter cells		16	44	62	270	1 cell with MLN	-
17	78	82	60	2 daughter cells		17	48	63	225	1 cell with MLN	-
18	1	4	60	2 daughter cells		18	66	>84	>270	Mitosis not finished	-
19	12	17	60	2 daughter cells		19	69	>84	>225	Mitosis not finished	-
20	23	27	60	2 daughter cells		20	73	>84	>165	Mitosis not finished	-
21	25	28	45	2 daughter cells		21	74	>84	>150	Mitosis not finished	-
22	4	8	60	2 daughter cells		22	13	>58	>675	Mitosis not finished	-
23	8	11	45	2 daughter cells		23	50	72	330	1 cell with MLN	-
24	9	12	45	2 daughter cells		24	55	73	270	1 cell with MLN	-
25	11	14	45	2 daughter cells		25	13	50	555	1 cell with MLN	-
26	74	>84	>150	Mitosis not finished		26	27	82	825	1 cell with MLN	-
27	32	36	60	2 daughter cells		27	28	44	240	1 cell with MLN	-
28	45	49	60	2 daughter cells		28	39	51	180	1 cell with MLN	-
29	53	78	375	1 cell with MLN		29	40	62	330	1 cell with MLN	-
30	3	7	60	2 daughter cells		30	52	66	210	1 cell with MLN	-
31	25	29	60	2 daughter cells		31	40	62	330	1 cell with MLN	-
32	31	34	45	2 daughter cells		32	47	61	210	1 cell with MLN	-
33	39	42	45	2 daughter cells		33	60	83	345	1 cell with MLN	-
34	44	47	45	2 daughter cells		34	13	17	60	2 daughter cells	++ (escaper)
35	46	49	45	2 daughter cells		35	17	21	60	2 daughter cells	++(escaper)
36	8	12	60	2 daughter cells		36	42	59	255	1 cell with MLN	-
37	14	18	60	2 daughter cells
38	13	34	315	1 cell with MLN
39	16	32	240	2 daughter cells
40	65	70	75	2 daughter cells
41	70	>84	>210	Mitosis not finished
42	3	7	60	2 daughter cells
43	5	8	45	2 daughter cells
44	11	14	45	2 daughter cells
45	60	>84	>360	Mitosis not finished
