# Supplementary material for: Cohesin depleted cells rebuild functional nuclear compartments after endomitosis
Source: Nat Commun. 2020 Dec 1;11:6146. doi: 10.1038/s41467-020-19876-6 (PMC7708632; doi:10.1038/s41467-020-19876-6)
Supplement: Supplementary file 5 — Supplementary Software [file 41467_2020_19876_MOESM5_ESM.zip]

Archive with 5 entries (4 files):
- Cohesin_project-master/
- Cohesin_project-master/Auxin_treatment_timeseries.ipynb
- Cohesin_project-master/DAPI_Content.R
- Cohesin_project-master/Data_Normalization.R
- Cohesin_project-master/LICENSE
