# Supplementary material for: Cohesin depleted cells rebuild functional nuclear compartments after endomitosis
Source: Nat Commun. 2020 Dec 1;11:6146. doi: 10.1038/s41467-020-19876-6 (PMC7708632; doi:10.1038/s41467-020-19876-6)
Supplement: Supplementary file 7 — Source Data [file 41467_2020_19876_MOESM7_ESM.xlsx]

## Sheet: Fig. 3
Fig. 3 d
Ctrl	Replicate 1											Replicate 2
Class/Cell	1	2	3	4	5	6	7	8	9	10	11	12	13	14	15	16	17	18	19	20	21	22	23	24	25	26	27	28	29	30	31	32	33	34	35	36	37	38	AVERAGE	SD	SEM
1	0.179125	0.156155	0.149068	0.165921	0.156911	0.141356	0.143131	0.143426	0.133349	0.107582	0.130768	0.169796	0.173506	0.176959	0.173446	0.145636	0.18775	0.150513	0.18882	0.150205	0.156877	0.179746	0.204987	0.198708	0.219479	0.218988	0.218408	0.221567	0.194574	0.253484	0.239597	0.187653	0.402536	0.247185	0.286135	0.275808	0.282834	0.207969	0.192631	0.0560779	0.00909704
2	0.262701	0.273509	0.263824	0.265169	0.274719	0.223839	0.230975	0.257955	0.265955	0.231187	0.224042	0.270431	0.277529	0.260253	0.262369	0.239621	0.263014	0.240319	0.24277	0.242494	0.233363	0.249807	0.258136	0.225639	0.27172	0.265588	0.266994	0.274832	0.242444	0.264865	0.251572	0.247715	0.259809	0.24602	0.240543	0.244877	0.25502	0.226994	0.252595	0.0159557	0.00258836
3	0.276198	0.282527	0.27074	0.280092	0.27389	0.25635	0.259519	0.247313	0.25149	0.245813	0.261595	0.250646	0.24659	0.251558	0.246947	0.245824	0.245923	0.25042	0.227115	0.251091	0.258832	0.242371	0.24371	0.229744	0.238016	0.228889	0.241577	0.230509	0.231148	0.219838	0.218967	0.238161	0.168448	0.22063	0.206105	0.215299	0.212623	0.220226	0.241756	0.0225807	0.00366308
4	0.182788	0.183155	0.190074	0.181636	0.185171	0.20652	0.205894	0.182867	0.194947	0.213581	0.213518	0.176623	0.172984	0.178571	0.173932	0.194055	0.171618	0.19617	0.175196	0.193048	0.200284	0.180412	0.164051	0.183418	0.158977	0.15855	0.15884	0.154251	0.178935	0.146987	0.151915	0.177368	0.0993487	0.156718	0.146132	0.148546	0.143035	0.175872	0.175158	0.0227085	0.0036838
5	0.0739917	0.0734621	0.0908213	0.0757923	0.0813894	0.113777	0.111764	0.108984	0.108121	0.138706	0.113372	0.0902289	0.0866993	0.0891445	0.0935159	0.115135	0.0905064	0.109765	0.109372	0.109497	0.108857	0.0951222	0.0812906	0.108266	0.0782396	0.0857394	0.0796541	0.0800168	0.102625	0.0760573	0.0871238	0.0944938	0.0494726	0.0864317	0.0829375	0.0765023	0.0719457	0.110368	0.0931365	0.0172782	0.0028029
6	0.0189301	0.0221665	0.0271345	0.023052	0.0210108	0.0444757	0.0392656	0.0467196	0.0372372	0.051492	0.0405767	0.0314061	0.0308863	0.0320733	0.0379809	0.0464149	0.0333967	0.0434071	0.0468471	0.0420584	0.0356721	0.0369684	0.0351941	0.0443621	0.0261866	0.032915	0.0276988	0.0295308	0.039859	0.0296626	0.0397618	0.0381593	0.0173294	0.0327214	0.0316828	0.0286788	0.0262514	0.0477426	0.0346555	0.00864075	0.00140171
7	0.00626667	0.00902623	0.00833848	0.00833787	0.00690807	0.0136824	0.00945147	0.0127357	0.00890039	0.0116394	0.016129	0.0108686	0.0118056	0.0114414	0.0118093	0.0133129	0.00779224	0.00940504	0.00987937	0.0116071	0.00611501	0.0155738	0.0126313	0.00986267	0.0073814	0.00933067	0.00682882	0.00929311	0.010415	0.00910672	0.0110632	0.0164494	0.00305654	0.0102938	0.00646412	0.0102887	0.00829218	0.0108274	0.0100687	0.00284703	0.00046185
6h	Replicate 1													Replicate 2
Class/Cell	1	2	3	4	5	6	7	8	9	10	11	12	13	14	15	16	17	18	19	20	21	22	23	24	25	26	27	28	29	30	31	32	33	34	35	36	37	38	39	AVERAGE	SD	SEM
1	0.198484	0.163023	0.209295	0.182131	0.200936	0.191019	0.210571	0.182602	0.163297	0.180243	0.176865	0.184508	0.168388	0.187139	0.162719	0.176119	0.163428	0.179766	0.166237	0.0694941	0.155793	0.204645	0.174905	0.208589	0.232551	0.274942	0.282996	0.275277	0.224749	0.228428	0.252127	0.190505	0.292382	0.245276	0.226369	0.194863	0.224621	0.211429	0.152998	0.199223	0.0423626	0.00678345
2	0.279332	0.271507	0.284334	0.29014	0.268784	0.267498	0.269695	0.274412	0.260446	0.255663	0.25517	0.278112	0.256545	0.213258	0.221431	0.250063	0.236789	0.242414	0.248782	0.741983	0.219744	0.239347	0.248247	0.25997	0.26006	0.221869	0.266635	0.239535	0.235647	0.265709	0.25901	0.23519	0.227427	0.247023	0.277378	0.241318	0.244384	0.246922	0.219318	0.264643	0.0808395	0.0129447
3	0.243038	0.258341	0.245088	0.266888	0.239058	0.241319	0.238678	0.25712	0.251985	0.227995	0.242852	0.24962	0.256816	0.214552	0.215208	0.243149	0.237145	0.238048	0.221836	0.0593877	0.237228	0.217311	0.237858	0.232357	0.229165	0.203247	0.217881	0.207743	0.218507	0.22748	0.221159	0.236823	0.195593	0.222092	0.22425	0.230849	0.213587	0.23457	0.254122	0.22846	0.0321275	0.00514451
4	0.161835	0.179434	0.155939	0.169323	0.169033	0.168203	0.158859	0.172308	0.180398	0.174023	0.185541	0.166707	0.185487	0.18758	0.17936	0.184536	0.189068	0.186002	0.179832	0.0592701	0.200114	0.166453	0.179328	0.161543	0.157703	0.15484	0.135974	0.149655	0.165887	0.158297	0.153615	0.181861	0.145899	0.153889	0.155297	0.177524	0.157734	0.17213	0.213129	0.167528	0.0236048	0.0037798
5	0.0821272	0.0866591	0.0734222	0.0719463	0.090005	0.0894975	0.0824136	0.0802905	0.0975805	0.10446	0.103307	0.0803669	0.0948758	0.125676	0.12514	0.100406	0.11606	0.108037	0.117867	0.0442038	0.124207	0.104083	0.105779	0.0899528	0.0807975	0.0936915	0.0660934	0.0842706	0.101467	0.0830846	0.0774259	0.1015	0.0881247	0.0856272	0.0794627	0.0996655	0.0969819	0.0916351	0.114351	0.0933986	0.0170844	0.00273569
6	0.0300749	0.0314326	0.0254759	0.0166079	0.0296051	0.0343723	0.0309768	0.0253213	0.0361158	0.0461165	0.0321837	0.0299143	0.0335799	0.0578105	0.0682763	0.0350494	0.0459666	0.0389314	0.0524644	0.0208534	0.0517549	0.0502428	0.0436072	0.0357817	0.0299789	0.0404156	0.0252499	0.0335131	0.0444202	0.028146	0.02634	0.041813	0.0376946	0.0359685	0.0283951	0.0391563	0.0474359	0.0330784	0.0362703	0.0366767	0.0104511	0.00167352
7	0.00510928	0.00960304	0.00644578	0.00296371	0.00257935	0.00809054	0.00880737	0.00794609	0.0101787	0.0115005	0.00408018	0.0107725	0.00430875	0.0139846	0.0278658	0.0106786	0.0115428	0.00679995	0.0129812	0.00480755	0.0111593	0.0179177	0.0102754	0.0118069	0.00974584	0.0109946	0.0051713	0.0100054	0.00932264	0.00885592	0.010323	0.0123074	0.0128789	0.0101242	0.00884858	0.0166247	0.015256	0.0102355	0.00981204	0.0100695	0.0045447	0.000727735
30h	Replicate 1										Replicate 2
Class/Cell	1	2	3	4	5	6	7	8	9	10	11	12	13	14	15	16	17	18	19	20	21	22	23	24	25	26	27	28	29	30	31	32	33	AVERAGE	SD	SEM
1	0.232336	0.194541	0.230481	0.201454	0.157784	0.169473	0.148303	0.214233	0.168458	0.144078	0.144916	0.194339	0.151353	0.197121	0.130567	0.162019	0.128402	0.131919	0.197059	0.101679	0.143458	0.166183	0.173956	0.183962	0.133233	0.229504	0.189221	0.136147	0.139686	0.182775	0.17377	0.139514	0.159451	0.168223	0.032721	0.00569599
2	0.28348	0.295993	0.289638	0.283038	0.271041	0.249974	0.244191	0.293305	0.25892	0.263321	0.256689	0.235877	0.232912	0.239215	0.234198	0.235422	0.231369	0.219374	0.229037	0.236506	0.20316	0.234581	0.254944	0.23007	0.199383	0.284229	0.274325	0.230049	0.213115	0.239709	0.261757	0.216713	0.249045	0.247715	0.0260091	0.0045276
3	0.221772	0.238039	0.224064	0.247778	0.256379	0.245507	0.254946	0.23711	0.236233	0.268517	0.233587	0.23845	0.234825	0.227478	0.246667	0.229624	0.270126	0.246656	0.224602	0.263329	0.245133	0.244937	0.258485	0.238576	0.239231	0.2246	0.25816	0.277798	0.252776	0.249036	0.26069	0.262655	0.266746	0.246197	0.0149432	0.00260128
4	0.14762	0.154974	0.148735	0.154866	0.173795	0.182779	0.189262	0.149831	0.172994	0.194762	0.177777	0.178366	0.189279	0.169433	0.199741	0.187021	0.203949	0.202455	0.170352	0.2182	0.210569	0.191399	0.18249	0.188997	0.223561	0.130746	0.159072	0.21335	0.210672	0.18208	0.17269	0.209518	0.190432	0.182781	0.0227874	0.00396677
5	0.0808656	0.0811454	0.0771773	0.0720852	0.0957772	0.100636	0.108155	0.0725509	0.103418	0.0964414	0.111911	0.102408	0.12174	0.104552	0.125471	0.121443	0.105197	0.129844	0.108607	0.126028	0.129141	0.108881	0.0895467	0.106247	0.138635	0.073834	0.0753599	0.0978124	0.122482	0.0924803	0.0844275	0.10877	0.0847761	0.101753	0.018692	0.00325386
6	0.0304914	0.0297504	0.0260772	0.0282272	0.0374058	0.0401415	0.0452817	0.0259832	0.0478406	0.0292975	0.0570342	0.0403077	0.0565715	0.0497754	0.0519726	0.0511674	0.0460961	0.0568924	0.0542737	0.0453957	0.0534795	0.0436995	0.0324284	0.0407592	0.0519066	0.0403504	0.0323807	0.0360272	0.0492733	0.0407914	0.034649	0.0510415	0.0364567	0.042219	0.00964227	0.0016785
7	0.00343489	0.00555686	0.00382754	0.0125515	0.00781804	0.0114895	0.00986028	0.00698643	0.0121354	0.00358354	0.0180868	0.0102531	0.0133194	0.0124254	0.011383	0.0133044	0.0148603	0.0128594	0.0160688	0.0088617	0.015061	0.0103188	0.00814927	0.0113873	0.0140503	0.0167371	0.0114819	0.00881695	0.0119957	0.0131285	0.0120153	0.0117888	0.0130942	0.0111119	0.00362563	0.000631141
Signal distribution in chromatin classes: significance between series (Fig. 3d)
Test: Non-parametric two-sided Mann-Whitney test of data shown in Fig. 3d
Software: RStudio (Version 1.0.143).
Correction: Bonferroni-Holm correction for multiple tests
Significant: p < 0.05
p-values
DAPI		Class1		Class2		Class3		Class4		Class5		Class6		Class7
Holm corrected for in class		6h	30h	6h	30h	6h	30h	6h	30h	6h	30h	6h	30h	6h	30h
	ctrl	0.1473	0.1314	0.95	0.68	0.0345	0.4807	0.267	0.267	0.89	0.25	0.5947	0.0059	0.79	0.16
	6h	-	0.0017	-	0.68	-	0.0024	-	0.014	-	0.18	-	0.0329	-	0.16
Corrected for between class		6h	30h	6h	30h	6h	30h	6h	30h	6h	30h	6h	30h	6h	30h
	ctrl	0.8838	0.7884	0.95	0.68	0.2415	0.9614	1	0.801	1	1	1	0.0413	1	0.8
	6h	-	0.0119	-	0.68	-	0.0144	-	0.07	-	0.36	-	0.1316	-	0.48
Fig. 3 e
Ctrl	VOLUME (DAPI)		6h	VOLUME (DAPI)		30h	VOLUME (DAPI)		average nuclear volume: significance between series (Fig. 3)
20AM04-01_1_001A	860.28		20AM04-01_2_001A	809.72		20AM04-03_1_003	1249.11		Test: Non-parametric two-sided Mann-Whitney test of data shown in Fig. 3e
20AM04-01_1_001B	814.44		20AM04-01_2_001B	883.08		20AM04-03_1_004	1346.21		Software: Addinsoft (2019). XLSTAT statistical and data analysis solution. Boston, USA. https://www.xlstat.com. (Version 2019.2.3, Build 59941);
20AM04-01_1_002A	583.19		20AM04-01_2_002	1192.08		20AM04-03_1_007	1649.79		Significant: p < 0.05
20AM04-01_1_002B	492.88		20AM04-01_2_003A	734.15		20AM04-03_1_008	1866.87		Tested group	p-value
20AM04-01_1_003	771.82		20AM04-01_2_003B	800.7		20AM04-03_1_009	909.69		control <--> 6h auxin	0.402
20AM04-01_1_004A	701.43		20AM04-01_2_006B	826.53		20AM04-03_1_011	1100.81		control <--> 30h auxin	<0.0001
20AM04-01_1_004B	658.78		20AM04-01_2_006C	796.18		20AM04-03_1_012	1308.65		6h auxin <--> 30h auxin	<0.0001
20AM04-01_1_006	601.32		20AM04-01_2_007	614.05		20AM04-03_1_013	1228.35
20AM04-01_1_008	1358.16		20AM04-01_2_008A	750.74		20AM04-03_1_014	1995.68
20AM04-01_1_010	841.1		20AM04-01_2_008B	688.42		20AM04-03_2_001	2310.14
20AM04-01_1_015A	1113.92		20AM04-01_2_009	786.62		20AM04-03_2_004	1708.1
20AM04-01_1_015B	782.72		20AM04-01_2_011	737.27		20AM04-03_2_005	1231.43
20AM04-01_1_015C	826.52		20AM04-01_2_012	1290.36		20AM04-03_2_006	1691.46
20AM04-01_1_016	811.21		20AM04-01_2_013	757.24		20AM04-01_6_001	849.45
20AM04-01_4_001A	784.63		20AM04-01_2_015	787.49		20AM04-01_6_002	900.53
20AM04-01_4_001B	817.15		20AM04-01_5_002	644.55		20AM04-01_6_003	2288.47
20AM04-01_4_003	777.1		20AM04-01_5_003	577.22		20AM04-01_6_005	2773.13
20AM04-01_4_004A	686.38		20AM04-01_5_004A	673.21		20AM04-01_6_006	1269.23
20AM04-01_4_004B	700.12		20AM04-01_5_004B	676.06		20AM04-01_6_007	1135.25
20AM04-01_4_007	958.89		20AM04-01_5_005	727.79		20AM04-01_6_008	1892.55
20AM04-01_4_009	592.86		20AM04-01_5_007	624.04		20AM04-01_6_009	2165.96
20AM04-01_4_010	915.01		20AM04-01_5_008	492.68		20AM04-01_6_010	1233.33
20AM04-01_4_011A	725.89		20AM04-01_5_009	597		20AM04-01_6_016	1320.71
20AM04-01_4_011B	753.08		20AM04-01_5_011	443.52		19AM05-03_3_015	1123.34
20AM04-01_4_013	671.04		20AM04-01_5_015	849.6		19AM05-03_3_016	1870.69
20AM04-01_4_014	716.6		20AM04-01_5_016	808.41		19AM05-03_3_017	1439.72
20AM04-01_4_016	787.59		19AM05-03_2_002	874.79		19AM05-03_3_018	2009.85
19AM05-03_1_001	905.33		19AM05-03_2_004	695.11		19AM05-03_3_019	1837.26
19AM05-03_1_002	618.85		19AM05-03_2_006	796.56		19AM05-03_6_015	1302.58
19AM05-03_1_006	719.57		19AM05-03_2_007	645.75		19AM05-03_6_018	1037.27
19AM05-03_1_008	686.98		19AM05-03_2_010	455.92		19AM05-03_6_019	1167.2
19AM05-03_4_002	676.33		19AM05-03_2_011	779.68		19AM05-03_6_020	1139.1
19AM05-03_4_005	675.99		19AM05-03_2_013	728.37		19AM05-03_6_022	924.1
19AM05-03_4_008	667.44		19AM05-03_5_001	549.07		AVERAGE	1493.21
19AM05-03_4_009	565.24		19AM05-03_5_004	768.75		SD	477.922
19AM05-03_4_010	643.44		19AM05-03_5_005	546.82		SEM	83.1955
19AM05-03_4_011	797.08		19AM05-03_5_006	557.16		n=	33
19AM05-03_4_012	701.81		19AM05-03_5_007	689.12
AVERAGE	756.899		19AM05-03_5_008	638.89
SD	155.515		AVERAGE	727.784
SEM	25.2278		SD	167.165
n=	38		SEM	26.7677
			n=	39

## Sheet: Fig. 4
Fig. 4g, h
Ctrl - PolII	Replicate 2													Replicate 1
Class/Cell	1	2	3	4	5	6	7	8	9	10	11	12	13	14	15	16	17	18	19	20	Average	SD	SEM
1	0.146406	0.145259	0.0869842	0.16073	0.0824005	0.126103	0.0849437	0.0910466	0.138244	0.0812155	0.131872	0.151872	0.137957	0.239584	0.178819	0.091729	0.445349	0.398719	0.406704	0.400621	0.186328	0.122684	0.0274329
2	0.27096	0.309218	0.265521	0.330812	0.408623	0.29945	0.26438	0.215723	0.259837	0.255583	0.305471	0.278681	0.278932	0.412711	0.431472	0.298695	0.422499	0.30589	0.455251	0.313188	0.319145	0.068721	0.0153665
3	0.314826	0.244279	0.322602	0.287626	0.256529	0.308816	0.323579	0.246082	0.326552	0.306226	0.287849	0.248243	0.286482	0.265367	0.298918	0.283993	0.12552	0.226968	0.123138	0.155907	0.261975	0.0622097	0.0139105
4	0.185048	0.198791	0.242035	0.188136	0.168093	0.187162	0.20481	0.253143	0.19867	0.233314	0.208921	0.166151	0.174027	0.078239	0.0785439	0.224326	0.00611297	0.0551891	0.014608	0.112294	0.158881	0.074746	0.0167137
5	0.0786903	0.0867449	0.0695016	0.0317517	0.0706676	0.0609453	0.0892809	0.127376	0.0627865	0.077007	0.0588419	0.106848	0.0862621	0.00409847	0.0113508	0.0910376	0.000519044	0.013234	0.000299292	0.0179887	0.0572616	0.038393	0.00858494
6	0.00407063	0.0156776	0.00980577	0.00094439	0.0123042	0.0173736	0.0309906	0.0585438	0.0139096	0.0425315	0.00704535	0.0479238	0.0332285	0	0.000895943	0.0102193	0	0	0	0	0.0152732	0.0179078	0.00400431
7	0	3.02894e-05	0.00354987	0	0.00138213	0.000149998	0.00201607	0.00808577	0	0.00412294	0	0.000280396	0.00311263	0	0	0	0	0	0	0	0.0011365	0.00211402	0.000472709
Ctrl - DAPI
Class/Cell	1	2	3	4	5	6	7	8	9	10	11	12	13	14	15	16	17	18	19	20	Average	SD	SEM
0.785	0.169796	0.173506	0.176959	0.173446	0.145636	0.18775	0.150513	0.18882	0.150205	0.156877	0.179746	0.204987	0.198708	0.179125	0.156155	0.149068	0.165921	0.156911	0.141356	0.143131	0.167431	0.018826	0.00420962
1.785	0.270431	0.277529	0.260253	0.262369	0.239621	0.263014	0.240319	0.24277	0.242494	0.233363	0.249807	0.258136	0.225639	0.262701	0.273509	0.263824	0.265169	0.274719	0.223839	0.230975	0.253024	0.0169503	0.0037902
2.785	0.250646	0.24659	0.251558	0.246947	0.245824	0.245923	0.25042	0.227115	0.251091	0.258832	0.242371	0.24371	0.229744	0.276198	0.282527	0.27074	0.280092	0.27389	0.25635	0.259519	0.254504	0.0154663	0.00345836
3.785	0.176623	0.172984	0.178571	0.173932	0.194055	0.171618	0.19617	0.175196	0.193048	0.200284	0.180412	0.164051	0.183418	0.182788	0.183155	0.190074	0.181636	0.185171	0.20652	0.205894	0.18478	0.0116195	0.0025982
4.785	0.0902289	0.0866993	0.0891445	0.0935159	0.115135	0.0905064	0.109765	0.109372	0.109497	0.108857	0.0951222	0.0812906	0.108266	0.0739917	0.0734621	0.0908213	0.0757923	0.0813894	0.113777	0.111764	0.0954199	0.0142375	0.0031836
5.785	0.0314061	0.0308863	0.0320733	0.0379809	0.0464149	0.0333967	0.0434071	0.0468471	0.0420584	0.0356721	0.0369684	0.0351941	0.0443621	0.0189301	0.0221665	0.0271345	0.023052	0.0210108	0.0444757	0.0392656	0.0346351	0.00877079	0.00196121
6.785	0.0108686	0.0118056	0.0114414	0.0118093	0.0133129	0.00779224	0.00940504	0.00987937	0.0116071	0.00611501	0.0155738	0.0126313	0.00986267	0.00626667	0.00902623	0.00833848	0.00833787	0.00690807	0.0136824	0.00945147	0.0102058	0.00255727	0.000571822
6h - PolII	Replicate 2											Replicate 1
Class/Cell	1	2	3	4	5	6	7	8	9	10	11	12	13	14	15	16	17	Average	SD	SEM
1	0.100914	0.154458	0.134815	0.160868	0.12937	0.115913	0.00487389	0.0897794	0.170895	0.147655	0.127171	0.473452	0.103315	0.446802	0.468449	0.170165	0.436821	0.202101	0.150591	0.0365238
2	0.319553	0.330502	0.219398	0.302773	0.28879	0.198853	0.0783356	0.250759	0.294059	0.240475	0.428189	0.376473	0.528711	0.431685	0.325912	0.388709	0.392275	0.31738	0.105227	0.0255212
3	0.262349	0.261978	0.314927	0.295101	0.276526	0.309332	0.30991	0.304797	0.229724	0.251361	0.245644	0.114887	0.265543	0.0847043	0.160625	0.250211	0.11621	0.238461	0.0738399	0.0179088
4	0.193232	0.157292	0.229996	0.143436	0.220352	0.227003	0.343021	0.230254	0.209766	0.202215	0.135513	0.0270847	0.094937	0.024163	0.0337134	0.106668	0.0531666	0.154813	0.0893755	0.0216767
5	0.0852125	0.0791215	0.0918855	0.0689642	0.0704556	0.114786	0.20218	0.108989	0.0802824	0.108007	0.0530769	0.00805876	0.00749439	0.0113575	0.0113004	0.0701014	0.00152778	0.0689883	0.0517979	0.0125628
6	0.0338263	0.0112737	0.0089786	0.02528	0.0144388	0.0337137	0.0598365	0.0152368	0.0150013	0.0449034	0.010187	4.5074e-05	0	0.00128771	0	0.0141459	0	0.0169503	0.0173408	0.00420577
7	0.00491262	0.00537442	0	0.00357669	6.83694e-05	0.000399092	0.00184303	0.000183823	0.000271606	0.00538422	0.000218263	0	0	0	0	0	0	0.00130777	0.0020833	0.000505274
6h - DAPI
Class/Cell	1	2	3	4	5	6	7	8	9	10	11	10	11	12	13	14	15	Average	SD	SEM
1	0.187139	0.162719	0.176119	0.163428	0.179766	0.166237	0.0694941	0.155793	0.204645	0.174905	0.208589	0.198484	0.163023	0.209295	0.182131	0.200936	0.191019	0.176101	0.0324721	0.00787563
2	0.213258	0.221431	0.250063	0.236789	0.242414	0.248782	0.741983	0.219744	0.239347	0.248247	0.25997	0.279332	0.271507	0.284334	0.29014	0.268784	0.267498	0.28139	0.120831	0.0293057
3	0.214552	0.215208	0.243149	0.237145	0.238048	0.221836	0.0593877	0.237228	0.217311	0.237858	0.232357	0.243038	0.258341	0.245088	0.266888	0.239058	0.241319	0.226342	0.0452398	0.0109723
4	0.18758	0.17936	0.184536	0.189068	0.186002	0.179832	0.0592701	0.200114	0.166453	0.179328	0.161543	0.161835	0.179434	0.155939	0.169323	0.169033	0.168203	0.169227	0.0306301	0.00742888
5	0.125676	0.12514	0.100406	0.11606	0.108037	0.117867	0.0442038	0.124207	0.104083	0.105779	0.0899528	0.0821272	0.0866591	0.0734222	0.0719463	0.090005	0.0894975	0.0973571	0.0221723	0.00537756
6	0.0578105	0.0682763	0.0350494	0.0459666	0.0389314	0.0524644	0.0208534	0.0517549	0.0502428	0.0436072	0.0357817	0.0300749	0.0314326	0.0254759	0.0166079	0.0296051	0.0343723	0.0393122	0.0137741	0.0033407
7	0.0139846	0.0278658	0.0106786	0.0115428	0.00679995	0.0129812	0.00480755	0.0111593	0.0179177	0.0102754	0.0118069	0.00510928	0.00960304	0.00644578	0.00296371	0.00257935	0.00809054	0.0102713	0.0060984	0.00147908
30h - PolII	Replicate 2											Replicate 1
Class/Cell	1	2	3	4	5	6	7	8	9	10	11	12	13	14	15	16	Average	SD	SEM
1	0.158643	0.140359	0.1104	0.104335	0.0923177	0.117363	0.112032	0.143483	0.233353	0.0827612	0.0876391	0.303219	0.464348	0.369498	0.347843	0.32595	0.199596	0.122819	0.0307048
2	0.382318	0.373555	0.244425	0.263096	0.284533	0.399005	0.298627	0.268858	0.301295	0.290938	0.326137	0.533341	0.48089	0.461787	0.512325	0.521627	0.371422	0.101437	0.0253594
3	0.272756	0.251536	0.312971	0.307908	0.306621	0.259357	0.324538	0.28929	0.267279	0.311985	0.339182	0.144041	0.0538265	0.151889	0.123733	0.143657	0.241286	0.0878257	0.0219564
4	0.130654	0.159563	0.226642	0.201738	0.207953	0.138368	0.193757	0.212134	0.123051	0.231032	0.193711	0.0182438	0.000935326	0.0150035	0.0140163	0.00866426	0.129717	0.0883846	0.0220962
5	0.0496984	0.0624882	0.0848285	0.089503	0.0857447	0.0717435	0.0616188	0.0624318	0.0517064	0.0674238	0.0446078	0.0010218	0	0.00165903	0.00208342	0.000101595	0.0460413	0.0337401	0.00843504
6	0.00455067	0.0115992	0.0192835	0.0274327	0.0218569	0.0121561	0.00839126	0.0218329	0.0154876	0.0145356	0.00793917	0.000133389	0	0.000162656	0	0	0.0103351	0.00915581	0.00228895
7	0.00138008	0.000899952	0.00144935	0.00598667	0.000974207	0.0020076	0.00103616	0.00196959	0.00782839	0.00132443	0.000784055	0	0	0	0	0	0.00160253	0.00220833	0.000552082
30h - DAPI
Class/Cell	1	2	3	4	5	6	7	8	9	10	11	12	13	14	15	16	Average	SD	SEM
1.23	0.144916	0.194339	0.151353	0.197121	0.130567	0.162019	0.128402	0.131919	0.197059	0.101679	0.143458	0.232336	0.194541	0.230481	0.201454	0.157784	0.168714	0.0387012	0.0096753
2.23	0.256689	0.235877	0.232912	0.239215	0.234198	0.235422	0.231369	0.219374	0.229037	0.236506	0.20316	0.28348	0.295993	0.289638	0.283038	0.271041	0.248559	0.0277173	0.00692934
3.23	0.233587	0.23845	0.234825	0.227478	0.246667	0.229624	0.270126	0.246656	0.224602	0.263329	0.245133	0.221772	0.238039	0.224064	0.247778	0.256379	0.240532	0.0142668	0.00356671
4.23	0.177777	0.178366	0.189279	0.169433	0.199741	0.187021	0.203949	0.202455	0.170352	0.2182	0.210569	0.14762	0.154974	0.148735	0.154866	0.173795	0.180446	0.0224028	0.0056007
5.23	0.111911	0.102408	0.12174	0.104552	0.125471	0.121443	0.105197	0.129844	0.108607	0.126028	0.129141	0.0808656	0.0811454	0.0771773	0.0720852	0.0957772	0.105837	0.0196001	0.00490002
6.23	0.0570342	0.0403077	0.0565715	0.0497754	0.0519726	0.0511674	0.0460961	0.0568924	0.0542737	0.0453957	0.0534795	0.0304914	0.0297504	0.0260772	0.0282272	0.0374058	0.0446824	0.0111037	0.00277593
7.23	0.0180868	0.0102531	0.0133194	0.0124254	0.011383	0.0133044	0.0148603	0.0128594	0.0160688	0.0088617	0.015061	0.00343489	0.00555686	0.00382754	0.0125515	0.00781804	0.0112295	0.0043109	0.00107773
Ctrl - SC35	Replicate 2														Replicate 1
Class/Cell	1	2	3	4	5	6	7	8	9	10	11	12	13	14	15	16	17	18	Average	SD	SEM
1	0.852406	0.808047	0.922911	0.73666	0.771452	0.892379	0.67544	0.762953	0.886125	0.717089	0.734133	0.907642	0.780686	0.82703	0.627547	0.685535	0.391941	0.915329	0.771961	0.130156	0.0306781
2	0.107635	0.151011	0.067581	0.199718	0.14828	0.083194	0.183043	0.174176	0.0896342	0.194421	0.15366	0.0688998	0.130421	0.122934	0.261026	0.294752	0.494234	0.0808515	0.166971	0.103441	0.0243813
3	0.0277227	0.0319891	0.0083772	0.0549608	0.050025	0.0184339	0.103398	0.0523207	0.0193585	0.0716409	0.0718198	0.0174341	0.059624	0.0362278	0.0848032	0.0192963	0.0922938	0.0037298	0.0457476	0.0301128	0.00709765
4	0.0108745	0.0067087	0.00108388	0.00831299	0.0217185	0.0051464	0.0337788	0.00968887	0.00412646	0.0156884	0.0271956	0.00465226	0.023971	0.0106761	0.0245888	0.000416743	0.016311	9.0096e-05	0.0125016	0.0101088	0.00238267
5	0.00110782	0.00224419	4.68312e-05	0.000348083	0.00731753	0.000546562	0.00425529	0.000766782	0.000579826	0.00104143	0.0115847	0.00137197	0.00529757	0.00311389	0.00203565	0	0.00190143	0	0.00241998	0.00303454	0.000715248
6	0.000254135	0	0	0	0.00120685	0.000268959	8.54656e-05	9.50867e-05	0.000176214	0.000118983	0.00160661	0	0	1.82976e-05	0	0	0.00289088	0	0.000373416	0.000770171	0.000181531
7	0	0	0	0	0	3.09338e-05	0	0	0	0	0	0	0	0	0	0	0.000427998	0	2.54962e-05	0.000100714	2.37386e-05
Ctrl - H3K27me3	Cell
Class/Cell	1	2	3	4	5	6	7	8	9	10	11	12	13	14	15	16	17	18	Average	SD	SEM
1	0.0788911	0.0914247	0.0899528	0.038468	0.08888	0.116298	0.149446	0.110685	0.152734	0.132181	0.0798292	0.16754	0.166138	0.0741275	0.121285	0.0397392	0.0373922	0.0409562	0.0986649	0.0438188	0.0103282
2	0.263724	0.259247	0.192412	0.208685	0.222853	0.217834	0.242508	0.270136	0.234425	0.244101	0.194114	0.236445	0.246512	0.186095	0.173419	0.0856667	0.16062	0.241635	0.21558	0.0452534	0.0106663
3	0.315183	0.283249	0.218257	0.353037	0.259418	0.28285	0.266288	0.320591	0.24782	0.29957	0.261145	0.250827	0.276286	0.261501	0.255863	0.223595	0.183454	0.345541	0.272471	0.0433888	0.0102268
4	0.224209	0.233493	0.238787	0.256554	0.253974	0.238018	0.21138	0.21012	0.223105	0.193012	0.260124	0.218596	0.209726	0.230603	0.339101	0.319008	0.280773	0.273414	0.245222	0.0384944	0.00907322
5	0.0883967	0.11292	0.182543	0.116093	0.139685	0.110928	0.100915	0.074454	0.108054	0.102467	0.150032	0.0985655	0.0852583	0.177349	0.101315	0.25455	0.220231	0.087807	0.12842	0.0499711	0.0117783
6	0.0191185	0.0187501	0.0772954	0.023838	0.0322174	0.0298728	0.0251956	0.0117123	0.0323504	0.0261288	0.0509771	0.026243	0.0157882	0.0617207	0.00849057	0.0766817	0.106721	0.0106473	0.0363194	0.0273848	0.00645465
7	0.0104773	0.00091545	0.00075398	0.00332499	0.0029723	0.00419939	0.00426713	0.00230163	0.00151174	0.00253988	0.00377821	0.00178294	0.000291753	0.00860401	0.000525647	0.000759875	0.0108086	0	0.00332304	0.00335566	0.000790936
Ctrl - DAPI
Class	1	2	3	4	5	6	7	8	9	10	11	12	13	14	15	16	17	18	Average	SD	SEM
0.785	0.219479	0.218988	0.218408	0.221567	0.194574	0.253484	0.239597	0.187653	0.402536	0.247185	0.286135	0.275808	0.282834	0.207969	0.143426	0.133349	0.107582	0.130768	0.22063	0.0697934	0.0164505
1.785	0.27172	0.265588	0.266994	0.274832	0.242444	0.264865	0.251572	0.247715	0.259809	0.24602	0.240543	0.244877	0.25502	0.226994	0.257955	0.265955	0.231187	0.224042	0.252118	0.0152488	0.00359418
2.785	0.238016	0.228889	0.241577	0.230509	0.231148	0.219838	0.218967	0.238161	0.168448	0.22063	0.206105	0.215299	0.212623	0.220226	0.247313	0.25149	0.245813	0.261595	0.227591	0.020947	0.00493726
3.785	0.158977	0.15855	0.15884	0.154251	0.178935	0.146987	0.151915	0.177368	0.0993487	0.156718	0.146132	0.148546	0.143035	0.175872	0.182867	0.194947	0.213581	0.213518	0.164466	0.0272303	0.00641825
4.785	0.0782396	0.0857394	0.0796541	0.0800168	0.102625	0.0760573	0.0871238	0.0944938	0.0494726	0.0864317	0.0829375	0.0765023	0.0719457	0.110368	0.108984	0.108121	0.138706	0.113372	0.0905995	0.0202547	0.00477408
5.785	0.0261866	0.032915	0.0276988	0.0295308	0.039859	0.0296626	0.0397618	0.0381593	0.0173294	0.0327214	0.0316828	0.0286788	0.0262514	0.0477426	0.0467196	0.0372372	0.051492	0.0405767	0.0346781	0.00874774	0.00206186
6.785	0.0073814	0.00933067	0.00682882	0.00929311	0.010415	0.00910672	0.0110632	0.0164494	0.00305654	0.0102938	0.00646412	0.0102887	0.00829218	0.0108274	0.0127357	0.00890039	0.0116394	0.016129	0.00991643	0.00320717	0.000755938
6h - SC35	Replicate 2															Replicate 1
Class/Cell	1	2	3	4	5	6	7	8	9	10	11	12	13	14	15	16	17	18	19	20	21	22	Average	SD	SEM
1	0.832783	0.913918	0.743401	0.928758	0.731902	0.748801	0.886092	0.797455	0.904663	0.670672	0.831096	0.853002	0.749717	0.832153	0.874818	0.897733	0.930661	0.941086	0.808642	0.958279	0.973019	0.967478	0.85346	0.0861592	0.0183692
2	0.118185	0.0606265	0.216825	0.0547146	0.166236	0.163821	0.0987227	0.133785	0.0758751	0.212705	0.128781	0.113248	0.16654	0.11571	0.0928699	0.07675	0.0584018	0.057414	0.146089	0.0396524	0.0269253	0.0268923	0.106853	0.055933	0.011925
3	0.0371896	0.0195164	0.0349714	0.0150192	0.0658764	0.0644953	0.0125509	0.0561918	0.017631	0.088036	0.033602	0.0244913	0.059169	0.0396848	0.0273041	0.0173924	0.0102707	0.00150026	0.0349617	0.00206828	5.1953e-05	0.00485469	0.0303104	0.023991	0.0051149
4	0.0102668	0.00547673	0.00444204	0.00148395	0.0257671	0.0201975	0.00199923	0.0125021	0.00129532	0.0253508	0.00609404	0.00388539	0.0196949	0.0121078	0.00481639	0.00701097	0.000666531	0	0.00860938	0	3.46105e-06	0.000775488	0.00783845	0.00821262	0.00175094
5	0.00157629	0.000462853	0.000360344	2.44985e-05	0.00994731	0.00268453	0.000635449	6.61108e-05	0.000285305	0.00307752	0.000338088	0.00304176	0.00467219	0.000345063	0.00019104	0.0011133	0	0	0.00138594	0	0	0	0.00137307	0.0023092	0.000492323
6	0	0	0	0	0.000271946	0	0	0	0.000250146	0.000158894	8.8845e-05	0.00233211	0.000206807	0	0	0	0	0	0.000312107	0	0	0	0.000164584	0.000495343	0.000105607
7	0	0	0	0	0	0	0	0	0	0	0	0	0	0	0	0	0	0	0	0	0	0	0	0	0
6h - H3K27me3
Class/Cell	1	2	3	4	5	6	7	8	9	10	11	12	13	14	15	16	17	18	19	20	21	22	Average	SD	SEM
1	0.0805614	0.126731	0.035175	0.14535	0.0944319	0.117493	0.115709	0.0607653	0.122628	0.198299	0.0306607	0.0977611	0.084924	0.109454	0.0396728	0.0755135	0.00136323	0.0465999	0.075357	0.0307621	0.0396826	0.0437478	0.0805746	0.0465478	0.00992402
2	0.221946	0.159618	0.172705	0.208146	0.165342	0.244274	0.23654	0.125608	0.233822	0.261397	0.152757	0.2306	0.209709	0.213411	0.12146	0.221396	0.0364629	0.192521	0.186111	0.168776	0.204858	0.223248	0.190487	0.0509331	0.010859
3	0.289595	0.230916	0.325359	0.244833	0.241077	0.278242	0.274596	0.2003	0.277555	0.233667	0.313787	0.248701	0.295228	0.302813	0.257738	0.332852	0.14819	0.356074	0.253112	0.2934	0.325106	0.283736	0.27304	0.0473369	0.0100923
4	0.252044	0.218162	0.305334	0.227837	0.257822	0.223072	0.242959	0.271795	0.219772	0.189276	0.298267	0.261452	0.243994	0.259259	0.307098	0.248593	0.369294	0.305674	0.233636	0.295304	0.27509	0.260511	0.262102	0.0399384	0.00851489
5	0.11101	0.173322	0.122958	0.138475	0.164542	0.109605	0.113523	0.220172	0.11755	0.086425	0.156947	0.122712	0.119365	0.0902668	0.227285	0.104373	0.403215	0.0816627	0.16125	0.181554	0.142378	0.154954	0.150161	0.0688225	0.014673
6	0.037754	0.0792001	0.0316123	0.0345584	0.071001	0.0231222	0.0152905	0.10705	0.0272487	0.0284949	0.0435213	0.0383606	0.0419333	0.0235845	0.0460495	0.0167247	0.0404348	0.0174132	0.080442	0.030117	0.0127046	0.0336044	0.0400101	0.0240881	0.00513559
7	0.00708971	0.0120505	0.00685542	0.000801193	0.00578396	0.00419212	0.00138247	0.0143099	0.00142281	0.00244067	0.00405905	0.000412499	0.00484698	0.00121182	0.000696178	0.000547903	0.00103977	5.58333e-05	0.0100924	8.63751e-05	0.0001812	0.000199028	0.00362536	0.00416947	0.000888935
6h - DAPI
Class/Cell	1	2	3	4	5	6	7	8	9	10	11	12	13	14	15	16	17	18	19	20	21	22	Average	SD	SEM
1	0.232551	0.274942	0.282996	0.275277	0.224749	0.228428	0.252127	0.190505	0.292382	0.245276	0.226369	0.194863	0.224621	0.211429	0.152998	0.210571	0.182602	0.163297	0.180243	0.176865	0.184508	0.168388	0.21709	0.0409482	0.00873019
2	0.26006	0.221869	0.266635	0.239535	0.235647	0.265709	0.25901	0.23519	0.227427	0.247023	0.277378	0.241318	0.244384	0.246922	0.219318	0.269695	0.274412	0.260446	0.255663	0.25517	0.278112	0.256545	0.251703	0.0172914	0.00368654
3	0.229165	0.203247	0.217881	0.207743	0.218507	0.22748	0.221159	0.236823	0.195593	0.222092	0.22425	0.230849	0.213587	0.23457	0.254122	0.238678	0.25712	0.251985	0.227995	0.242852	0.24962	0.256816	0.230097	0.0173771	0.00370482
4	0.157703	0.15484	0.135974	0.149655	0.165887	0.158297	0.153615	0.181861	0.145899	0.153889	0.155297	0.177524	0.157734	0.17213	0.213129	0.158859	0.172308	0.180398	0.174023	0.185541	0.166707	0.185487	0.166216	0.0170084	0.00362621
5	0.0807975	0.0936915	0.0660934	0.0842706	0.101467	0.0830846	0.0774259	0.1015	0.0881247	0.0856272	0.0794627	0.0996655	0.0969819	0.0916351	0.114351	0.0824136	0.0802905	0.0975805	0.10446	0.103307	0.0803669	0.0948758	0.0903397	0.0114503	0.00244122
6	0.0299789	0.0404156	0.0252499	0.0335131	0.0444202	0.028146	0.02634	0.041813	0.0376946	0.0359685	0.0283951	0.0391563	0.0474359	0.0330784	0.0362703	0.0309768	0.0253213	0.0361158	0.0461165	0.0321837	0.0299143	0.0335799	0.0346402	0.00656706	0.0014001
7	0.00974584	0.0109946	0.0051713	0.0100054	0.00932264	0.00885592	0.010323	0.0123074	0.0128789	0.0101242	0.00884858	0.0166247	0.015256	0.0102355	0.00981204	0.00880737	0.00794609	0.0101787	0.0115005	0.00408018	0.0107725	0.00430875	0.00991364	0.00299675	0.000638909
30h - SC35	Replicate 2												Replicate 1
Class/Cell	1	2	3	4	5	6	7	8	9	10	11	12	13	14	15	16	17	Average	SD	SEM
1	0.525047	0.518066	0.56267	0.603275	0.662096	0.697661	0.601419	0.6823	0.684325	0.667266	0.567016	0.696109	0.928641	0.97166	0.934277	0.953684	0.996983	0.720735	0.167448	0.0406121
2	0.246661	0.273167	0.23057	0.197443	0.222685	0.198308	0.204121	0.189997	0.187794	0.186936	0.221063	0.166481	0.0641329	0.0280111	0.0607606	0.045345	0.00273051	0.160365	0.0846125	0.0205215
3	0.116802	0.137639	0.123867	0.107056	0.0743396	0.0740142	0.125683	0.0863052	0.0786115	0.0851077	0.12905	0.0913749	0.00593226	0.000266963	0.00484759	0.000940085	0.000227265	0.0730625	0.0508539	0.0123339
4	0.0609726	0.0539426	0.0653562	0.0554009	0.0231875	0.0203023	0.0517909	0.0306184	0.0313511	0.0430289	0.053405	0.0385886	0.0012243	6.17857e-05	0.00011487	2.58207e-05	5.96016e-05	0.031143	0.024014	0.00582425
5	0.0334426	0.0137619	0.0141744	0.0309595	0.00684601	0.00627474	0.0101013	0.00645886	0.0114881	0.0142891	0.0203703	0.00646649	6.99193e-05	0	0	4.94768e-06	0	0.010277	0.0102915	0.00249606
6	0.0144643	0.00341405	0.00319426	0.00561503	0.00519628	0.00333206	0.00530635	0.00389409	0.00571965	0.00290546	0.00807982	0.000963142	0	0	0	0	0	0.00365203	0.00374719	0.000908826
7	0.00261147	1.03638e-05	0.000168258	0.000251058	0.00564919	0.00010796	0.00157867	0.000425906	0.000709923	0.000467187	0.0010157	1.59536e-05	0	0	0	0	0	0.00076539	0.00144276	0.000349921
30h - H3K27me3
Class/Cell	1	2	3	4	5	6	7	8	9	10	11	12	12	13	14	15	16	Average	SD	SEM
1	0.0600569	0.111913	0.0782298	0.0262739	0.0848716	0.0474324	0.019774	0.0385748	0.0253887	0.0698799	0.00962736	0.067974	0.0303556	0.0195309	0.0298296	0.0165752	0.017646	0.0443491	0.0294291	0.00713762
2	0.198068	0.15971	0.163174	0.111544	0.292609	0.160772	0.104044	0.173844	0.101345	0.185502	0.0448563	0.16715	0.147694	0.110206	0.342304	0.148272	0.149775	0.162404	0.0698773	0.0169477
3	0.278913	0.215344	0.253929	0.23456	0.342736	0.274445	0.249131	0.316465	0.225381	0.269752	0.136613	0.248208	0.27741	0.263982	0.265903	0.26587	0.307996	0.26039	0.0452373	0.0109716
4	0.251732	0.265513	0.268944	0.290525	0.175369	0.29226	0.304763	0.259582	0.302395	0.245901	0.203682	0.260256	0.328277	0.300729	0.185429	0.284728	0.300173	0.265898	0.043302	0.0105023
5	0.156808	0.177894	0.174691	0.253596	0.0824801	0.177278	0.231491	0.159345	0.228272	0.154068	0.27052	0.170998	0.173991	0.219382	0.132823	0.191269	0.183717	0.184625	0.0457232	0.0110895
6	0.0453201	0.0572195	0.0523475	0.0784808	0.0205741	0.0423581	0.0855915	0.0469715	0.105732	0.0624241	0.285042	0.0719618	0.0409826	0.0747235	0.0418426	0.0849428	0.0398598	0.0727279	0.0588323	0.0142689
7	0.00910205	0.0124067	0.00868424	0.00502023	0.00135989	0.00545461	0.00520491	0.00521714	0.0114857	0.0124725	0.0496597	0.0134521	0.00128925	0.0114461	0.00186868	0.00834254	0.000832923	0.00960583	0.0111682	0.00270869
30h - DAPI
Class/Cell	1	2	3	4	5	6	7	8	9	10	11	12	12	13	14	15	16	Average	SD	SEM
1.23	0.166183	0.173956	0.183962	0.133233	0.229504	0.189221	0.136147	0.139686	0.182775	0.17377	0.139514	0.159451	0.169473	0.148303	0.214233	0.168458	0.144078	0.167762	0.027142	0.0065829
2.23	0.234581	0.254944	0.23007	0.199383	0.284229	0.274325	0.230049	0.213115	0.239709	0.261757	0.216713	0.249045	0.249974	0.244191	0.293305	0.25892	0.263321	0.24692	0.0251261	0.00609398
3.23	0.244937	0.258485	0.238576	0.239231	0.2246	0.25816	0.277798	0.252776	0.249036	0.26069	0.262655	0.266746	0.245507	0.254946	0.23711	0.236233	0.268517	0.25153	0.0139093	0.0033735
4.23	0.191399	0.18249	0.188997	0.223561	0.130746	0.159072	0.21335	0.210672	0.18208	0.17269	0.209518	0.190432	0.182779	0.189262	0.149831	0.172994	0.194762	0.184979	0.0236099	0.00572624
5.23	0.108881	0.0895467	0.106247	0.138635	0.073834	0.0753599	0.0978124	0.122482	0.0924803	0.0844275	0.10877	0.0847761	0.100636	0.108155	0.0725509	0.103418	0.0964414	0.097909	0.0175	0.00424436
6.23	0.0436995	0.0324284	0.0407592	0.0519066	0.0403504	0.0323807	0.0360272	0.0492733	0.0407914	0.034649	0.0510415	0.0364567	0.0401415	0.0452817	0.0259832	0.0478406	0.0292975	0.0399005	0.00765376	0.00185631
7.23	0.0103188	0.00814927	0.0113873	0.0140503	0.0167371	0.0114819	0.00881695	0.0119957	0.0131285	0.0120153	0.0117888	0.0130942	0.0114895	0.00986028	0.00698643	0.0121354	0.00358354	0.0110011	0.00297341	0.000721157
Signal distribution in chromatin classes: significance between series (Fig. 4g, h)
Test: Non-parametric two-sided Mann-Whitney test of data shown in Fig. 4g,h
Software: RStudio (Version 1.0.143).
Correction: Bonferroni-Holm correction for multiple tests
Significant: p < 0.05
p-values
Pol II		Class 1		Class 2		Class 3		Class 4		Class 5		Class 6		Class 7
Holm corrected for in class		6h	30h	6h	30h	6h	30h	6h	30h	6h	30h	6h	30h	6h	30h
	ctrl	1	1	0.94	0.57	0.93	0.98	1	1	0.54	0.45	1	1	0.77	0.77
	6h	-	1	-	0.57	-	0.98	-	1	-	0.21	-	1	-	0.77
Corrected for between class		6h	30h	6h	30h	6h	30h	6h	30h	6h	30h	6h	30h	6h	30h
	ctrl	1	1	1	1	1	1	1	1	1	1	1	1	1	1
	6h	-	1	-	1	-	1	-	1	-	1	-	1	-	1
SC35
Holm corrected for in class		6h	30h	6h	30h	6h	30h	6h	30h	6h	30h	6h	30h	6h	30h
	ctrl	0.059	0.207	0.064	0.613	0.206	0.206	0.133	0.133	0.094	0.091	0.1992	0.0141	0.12177	0.00086
	6h	-	0.039	-	0.064	-	0.059	-	0.034	-	0.027	-	0.0017	-	1.6e-05
Corrected for between class		6h	30h	6h	30h	6h	30h	6h	30h	6h	30h	6h	30h	6h	30h
	ctrl	0.413	0.414	0.384	0.613	0.206	0.618	0.399	0.532	0.47	0.455	0.3984	0.0846	0.48708	0.00602
	6h		0.117		0.064		0.118		0.136		0.135		0.0102		0.000112
H3K27me3
Holm corrected for in class		6h	30h	6h	30h	6h	30h	6h	30h	6h	30h	6h	30h	6h	30h
	ctrl	0.20868	0.00029	0.0621	0.0063	1	1	0.25	0.23	0.1324	0.0071	0.2742	0.0052	0.8	0.01
	6h	-	0.00717	-	0.0395	-	1	-	0.51	-	0.0106	-	0.0052	-	0.01
Corrected for between class		6h	30h	6h	30h	6h	30h	6h	30h	6h	30h	6h	30h	6h	30h
	ctrl	1	0.00203	0.4347	0.0315	1	1	1	0.46	0.7944	0.0284	0.8226	0.0312	1	0.03
	6h		0.04302		0.1185		1		1		0.0424		0.0364		0.05

## Sheet: Fig. 8
Fig. 8 b
Condition	Cell	Counts		RD counts: significance between series (Fig. 8b)
control	1	3653		Test: Non-parametric two-sided Mann-Whitney test of data shown in Fig. 8b
control	2	4175		Software: RStudio (Version 1.0.143).
control	3	3295		Correction: Bonferroni-Holm correction for multiple tests;
control	4	4141		Significant: p < 0.05
control	5	4333		Tested group	p-value
control	6	4813		control <-> 6h auxin	0.425
control	7	3427		control <-> 30h auxin	0.012
control	8	2464		6h auxin <-> 30h auxin	0.425
control	9	3889
control	10	3282
control	11	2392
6h auxin	1	3577
6h auxin	2	3502
6h auxin	3	6613
6h auxin	4	4787
6h auxin	5	2903
6h auxin	6	4541
6h auxin	7	5544
30h auxin	1	5269
30h auxin	2	5100
30h auxin	3	8175
30h auxin	4	5058
30h auxin	5	5443
30h auxin	6	4585
30h auxin	7	5757
30h auxin	8	3676
30h auxin	9	3238
30h auxin	10	4242
30h auxin	11	4604
Fig. 8 c
Condition	RDVolume			RD volume: significance between series (Fig. 8c)
control	0.103			Test: Non-parametric two-sided Mann-Whitney test of data shown in Fig. 8c
control	0.0952			Software: RStudio (Version 1.0.143).
control	0.088			Correction: Bonferroni-Holm correction for multiple tests;
control	0.0866			Significant: p < 0.05
control	0.0831			Tested group	p-value
control	0.0804			control <-> 6h auxin	<2e-16
control	0.0774			control <-> 30h auxin	<2e-16
control	0.0768			6h auxin <-> 30h auxin	<2e-16
control	0.0729
control	0.0716
control	0.0692
control	0.0665
control	0.0659
control	0.064
control	0.0638
control	0.0626
control	0.0616
control	0.061
control	0.0608
control	0.0603
control	0.0599
control	0.0597
control	0.0587
control	0.0585
control	0.0575
control	0.0571
control	0.0569
control	0.0562
control	0.0562
control	0.0536
control	0.0534
control	0.053
control	0.0529
control	0.0527
control	0.0527
control	0.0525
control	0.0517
control	0.0517
control	0.0517
control	0.0515
control	0.0515
control	0.0511
control	0.0507
control	0.0507
control	0.0503
control	0.0499
control	0.0499
control	0.0499
control	0.0499
control	0.0493
control	0.0493
control	0.0491
control	0.049
control	0.0488
control	0.0488
control	0.0486
control	0.0486
control	0.0484
control	0.0482
control	0.0482
control	0.048
control	0.048
control	0.0474
control	0.0474
control	0.0472
control	0.0472
control	0.0472
control	0.0472
control	0.0466
control	0.0464
control	0.046
control	0.0458
control	0.0458
control	0.0458
control	0.0456
control	0.0456
control	0.0454
control	0.0451
control	0.0449
control	0.0449
control	0.0447
control	0.0445
control	0.0441
control	0.0439
control	0.0439
control	0.0435
control	0.0435
control	0.0433
control	0.0431
control	0.0431
control	0.0431
control	0.0429
control	0.0429
control	0.0429
control	0.0427
control	0.0427
control	0.0427
control	0.0425
control	0.0425
control	0.0425
control	0.0425
control	0.0423
control	0.0421
control	0.0419
control	0.0419
control	0.0419
control	0.0419
control	0.0419
control	0.0417
control	0.0417
control	0.0415
control	0.0415
control	0.0413
control	0.0413
control	0.0413
control	0.0412
control	0.0412
control	0.0412
control	0.041
control	0.0408
control	0.0408
control	0.0406
control	0.0406
control	0.0406
control	0.0406
control	0.0404
control	0.0404
control	0.0402
control	0.0402
control	0.0402
control	0.0402
control	0.0402
control	0.0402
control	0.04
control	0.0398
control	0.0398
control	0.0396
control	0.0396
control	0.0396
control	0.0394
control	0.0394
control	0.0394
control	0.0392
control	0.0392
control	0.0392
control	0.0392
control	0.039
control	0.039
control	0.039
control	0.0388
control	0.0388
control	0.0388
control	0.0388
control	0.0386
control	0.0386
control	0.0384
control	0.0384
control	0.0384
control	0.0384
control	0.0384
control	0.0382
control	0.0382
control	0.0382
control	0.038
control	0.038
control	0.038
control	0.0378
control	0.0378
control	0.0376
control	0.0376
control	0.0376
control	0.0376
control	0.0376
control	0.0374
control	0.0374
control	0.0374
control	0.0374
control	0.0374
control	0.0373
control	0.0373
control	0.0373
control	0.0371
control	0.0371
control	0.0371
control	0.0369
control	0.0369
control	0.0369
control	0.0369
control	0.0367
control	0.0367
control	0.0367
control	0.0365
control	0.0365
control	0.0365
control	0.0363
control	0.0363
control	0.0363
control	0.0363
control	0.0361
control	0.0361
control	0.0361
control	0.0361
control	0.0361
control	0.0361
control	0.0361
control	0.0359
control	0.0359
control	0.0359
control	0.0359
control	0.0359
control	0.0359
control	0.0357
control	0.0355
control	0.0355
control	0.0355
control	0.0355
control	0.0355
control	0.0353
control	0.0353
control	0.0353
control	0.0353
control	0.0353
control	0.0353
control	0.0351
control	0.0351
control	0.0351
control	0.0351
control	0.0351
control	0.0351
control	0.0349
control	0.0349
control	0.0349
control	0.0347
control	0.0347
control	0.0347
control	0.0345
control	0.0345
control	0.0345
control	0.0345
control	0.0345
control	0.0345
control	0.0345
control	0.0345
control	0.0343
control	0.0343
control	0.0341
control	0.0341
control	0.0341
control	0.0339
control	0.0339
control	0.0339
control	0.0339
control	0.0339
control	0.0339
control	0.0339
control	0.0339
control	0.0339
control	0.0339
control	0.0337
control	0.0337
control	0.0337
control	0.0337
control	0.0337
control	0.0337
control	0.0335
control	0.0335
control	0.0335
control	0.0335
control	0.0334
control	0.0334
control	0.0334
control	0.0334
control	0.0334
control	0.0332
control	0.0332
control	0.0332
control	0.0332
control	0.033
control	0.033
control	0.033
control	0.033
control	0.033
control	0.033
control	0.0328
control	0.0326
control	0.0326
control	0.0326
control	0.0326
control	0.0326
control	0.0326
control	0.0324
control	0.0324
control	0.0324
control	0.0324
control	0.0324
control	0.0324
control	0.0322
control	0.0322
control	0.0322
control	0.0322
control	0.032
control	0.032
control	0.032
control	0.032
control	0.032
control	0.032
control	0.032
control	0.032
control	0.032
control	0.0318
control	0.0318
control	0.0318
control	0.0318
control	0.0318
control	0.0316
control	0.0316
control	0.0316
control	0.0316
control	0.0314
control	0.0314
control	0.0314
control	0.0314
control	0.0314
control	0.0314
control	0.0312
control	0.031
control	0.031
control	0.031
control	0.031
control	0.031
control	0.031
control	0.0308
control	0.0308
control	0.0308
control	0.0308
control	0.0308
control	0.0306
control	0.0306
control	0.0306
control	0.0304
control	0.0304
control	0.0304
control	0.0304
control	0.0304
control	0.0304
control	0.0304
control	0.0304
control	0.0302
control	0.0302
control	0.0302
control	0.0302
control	0.0302
control	0.0302
control	0.0302
control	0.0302
control	0.0302
control	0.0302
control	0.03
control	0.03
control	0.03
control	0.03
control	0.03
control	0.03
control	0.03
control	0.0298
control	0.0298
control	0.0298
control	0.0298
control	0.0298
control	0.0298
control	0.0298
control	0.0298
control	0.0296
control	0.0296
control	0.0296
control	0.0296
control	0.0296
control	0.0296
control	0.0296
control	0.0296
control	0.0294
control	0.0294
control	0.0294
control	0.0294
control	0.0294
control	0.0293
control	0.0293
control	0.0293
control	0.0293
control	0.0293
control	0.0293
control	0.0293
control	0.0293
control	0.0291
control	0.0291
control	0.0291
control	0.0291
control	0.0291
control	0.0289
control	0.0289
control	0.0289
control	0.0289
control	0.0289
control	0.0289
control	0.0289
control	0.0289
control	0.0289
control	0.0287
control	0.0287
control	0.0287
control	0.0287
control	0.0287
control	0.0287
control	0.0287
control	0.0287
control	0.0287
control	0.0285
control	0.0285
control	0.0285
control	0.0285
control	0.0285
control	0.0285
control	0.0285
control	0.0285
control	0.0285
control	0.0283
control	0.0283
control	0.0283
control	0.0283
control	0.0283
control	0.0283
control	0.0283
control	0.0283
control	0.0283
control	0.0283
control	0.0283
control	0.0283
control	0.0281
control	0.0281
control	0.0281
control	0.0281
control	0.0281
control	0.0281
control	0.0281
control	0.0281
control	0.0281
control	0.0281
control	0.0281
control	0.0281
control	0.0281
control	0.0281
control	0.0281
control	0.0279
control	0.0279
control	0.0279
control	0.0279
control	0.0279
control	0.0279
control	0.0279
control	0.0279
control	0.0279
control	0.0279
control	0.0277
control	0.0277
control	0.0277
control	0.0277
control	0.0277
control	0.0277
control	0.0277
control	0.0277
control	0.0277
control	0.0277
control	0.0277
control	0.0277
control	0.0275
control	0.0275
control	0.0275
control	0.0275
control	0.0275
control	0.0275
control	0.0275
control	0.0275
control	0.0275
control	0.0275
control	0.0273
control	0.0273
control	0.0273
control	0.0273
control	0.0273
control	0.0271
control	0.0271
control	0.0271
control	0.0271
control	0.0271
control	0.0271
control	0.0271
control	0.0271
control	0.0271
control	0.0269
control	0.0269
control	0.0269
control	0.0269
control	0.0269
control	0.0269
control	0.0269
control	0.0269
control	0.0267
control	0.0267
control	0.0267
control	0.0267
control	0.0267
control	0.0267
control	0.0265
control	0.0265
control	0.0265
control	0.0265
control	0.0265
control	0.0265
control	0.0265
control	0.0265
control	0.0265
control	0.0265
control	0.0263
control	0.0263
control	0.0263
control	0.0263
control	0.0261
control	0.0261
control	0.0261
control	0.0261
control	0.0261
control	0.0261
control	0.0261
control	0.0261
control	0.0259
control	0.0259
control	0.0259
control	0.0259
control	0.0259
control	0.0259
control	0.0259
control	0.0257
control	0.0257
control	0.0257
control	0.0257
control	0.0257
control	0.0257
control	0.0257
control	0.0257
control	0.0257
control	0.0257
control	0.0257
control	0.0257
control	0.0257
control	0.0257
control	0.0257
control	0.0257
control	0.0255
control	0.0255
control	0.0255
control	0.0255
control	0.0255
control	0.0255
control	0.0255
control	0.0255
control	0.0255
control	0.0254
control	0.0254
control	0.0254
control	0.0254
control	0.0254
control	0.0254
control	0.0254
control	0.0254
control	0.0254
control	0.0254
control	0.0254
control	0.0254
control	0.0252
control	0.0252
control	0.0252
control	0.0252
control	0.0252
control	0.0252
control	0.0252
control	0.0252
control	0.0252
control	0.0252
control	0.0252
control	0.0252
control	0.025
control	0.025
control	0.025
control	0.025
control	0.025
control	0.025
control	0.025
control	0.025
control	0.025
control	0.0248
control	0.0248
control	0.0248
control	0.0248
control	0.0248
control	0.0248
control	0.0248
control	0.0248
control	0.0248
control	0.0248
control	0.0248
control	0.0246
control	0.0246
control	0.0246
control	0.0246
control	0.0246
control	0.0246
control	0.0246
control	0.0246
control	0.0246
control	0.0246
control	0.0244
control	0.0244
control	0.0244
control	0.0244
control	0.0244
control	0.0244
control	0.0244
control	0.0244
control	0.0244
control	0.0244
control	0.0244
control	0.0244
control	0.0242
control	0.0242
control	0.0242
control	0.0242
control	0.0242
control	0.0242
control	0.0242
control	0.0242
control	0.0242
control	0.0242
control	0.0242
control	0.0242
control	0.0242
control	0.0242
control	0.0242
control	0.0242
control	0.0242
control	0.0242
control	0.0242
control	0.0242
control	0.024
control	0.024
control	0.024
control	0.024
control	0.024
control	0.024
control	0.024
control	0.024
control	0.024
control	0.024
control	0.024
control	0.024
control	0.0238
control	0.0238
control	0.0238
control	0.0238
control	0.0238
control	0.0238
control	0.0238
control	0.0238
control	0.0238
control	0.0238
control	0.0238
control	0.0238
control	0.0238
control	0.0238
control	0.0238
control	0.0236
control	0.0236
control	0.0236
control	0.0236
control	0.0236
control	0.0236
control	0.0236
control	0.0236
control	0.0236
control	0.0236
control	0.0236
control	0.0236
control	0.0236
control	0.0236
control	0.0234
control	0.0234
control	0.0234
control	0.0234
control	0.0234
control	0.0234
control	0.0234
control	0.0234
control	0.0234
control	0.0234
control	0.0234
control	0.0234
control	0.0234
control	0.0232
control	0.0232
control	0.0232
control	0.0232
control	0.0232
control	0.0232
control	0.0232
control	0.0232
control	0.0232
control	0.0232
control	0.0232
control	0.0232
control	0.023
control	0.023
control	0.023
control	0.023
control	0.023
control	0.023
control	0.023
control	0.023
control	0.023
control	0.023
control	0.023
control	0.023
control	0.023
control	0.023
control	0.023
control	0.0228
control	0.0228
control	0.0228
control	0.0228
control	0.0228
control	0.0228
control	0.0228
control	0.0228
control	0.0228
control	0.0228
control	0.0228
control	0.0228
control	0.0228
control	0.0228
control	0.0228
control	0.0226
control	0.0226
control	0.0226
control	0.0226
control	0.0226
control	0.0226
control	0.0226
control	0.0226
control	0.0226
control	0.0226
control	0.0226
control	0.0226
control	0.0224
control	0.0224
control	0.0224
control	0.0224
control	0.0224
control	0.0224
control	0.0224
control	0.0224
control	0.0224
control	0.0224
control	0.0224
control	0.0224
control	0.0222
control	0.0222
control	0.0222
control	0.0222
control	0.0222
control	0.0222
control	0.0222
control	0.0222
control	0.0222
control	0.0222
control	0.0222
control	0.0222
control	0.0222
control	0.022
control	0.022
control	0.022
control	0.022
control	0.022
control	0.022
control	0.022
control	0.022
control	0.022
control	0.0218
control	0.0218
control	0.0218
control	0.0218
control	0.0218
control	0.0218
control	0.0218
control	0.0218
control	0.0218
control	0.0218
control	0.0218
control	0.0218
control	0.0218
control	0.0218
control	0.0218
control	0.0218
control	0.0218
control	0.0218
control	0.0216
control	0.0216
control	0.0216
control	0.0216
control	0.0216
control	0.0216
control	0.0216
control	0.0216
control	0.0216
control	0.0216
control	0.0216
control	0.0216
control	0.0216
control	0.0216
control	0.0216
control	0.0216
control	0.0216
control	0.0216
control	0.0216
control	0.0215
control	0.0215
control	0.0215
control	0.0215
control	0.0215
control	0.0215
control	0.0215
control	0.0215
control	0.0215
control	0.0215
control	0.0215
control	0.0215
control	0.0215
control	0.0215
control	0.0215
control	0.0215
control	0.0215
control	0.0213
control	0.0213
control	0.0213
control	0.0213
control	0.0213
control	0.0213
control	0.0213
control	0.0213
control	0.0213
control	0.0213
control	0.0213
control	0.0213
control	0.0213
control	0.0213
control	0.0213
control	0.0213
control	0.0213
control	0.0211
control	0.0211
control	0.0211
control	0.0211
control	0.0211
control	0.0211
control	0.0211
control	0.0211
control	0.0211
control	0.0211
control	0.0211
control	0.0211
control	0.0211
control	0.0211
control	0.0209
control	0.0209
control	0.0209
control	0.0209
control	0.0209
control	0.0209
control	0.0209
control	0.0209
control	0.0209
control	0.0209
control	0.0209
control	0.0209
control	0.0209
control	0.0209
control	0.0209
control	0.0209
control	0.0209
control	0.0209
control	0.0207
control	0.0207
control	0.0207
control	0.0207
control	0.0207
control	0.0207
control	0.0207
control	0.0207
control	0.0207
control	0.0207
control	0.0207
control	0.0207
control	0.0207
control	0.0207
control	0.0207
control	0.0207
control	0.0207
control	0.0207
control	0.0207
control	0.0207
control	0.0207
control	0.0207
control	0.0207
control	0.0205
control	0.0205
control	0.0205
control	0.0205
control	0.0205
control	0.0205
control	0.0205
control	0.0205
control	0.0205
control	0.0205
control	0.0205
control	0.0205
control	0.0205
control	0.0205
control	0.0205
control	0.0205
control	0.0205
control	0.0205
control	0.0205
control	0.0203
control	0.0203
control	0.0203
control	0.0203
control	0.0203
control	0.0203
control	0.0203
control	0.0203
control	0.0203
control	0.0203
control	0.0203
control	0.0203
control	0.0203
control	0.0203
control	0.0203
control	0.0203
control	0.0203
control	0.0201
control	0.0201
control	0.0201
control	0.0201
control	0.0201
control	0.0201
control	0.0201
control	0.0201
control	0.0201
control	0.0201
control	0.0201
control	0.0201
control	0.0201
control	0.0201
control	0.0201
control	0.0201
control	0.0201
control	0.0199
control	0.0199
control	0.0199
control	0.0199
control	0.0199
control	0.0199
control	0.0199
control	0.0199
control	0.0199
control	0.0199
control	0.0199
control	0.0199
control	0.0199
control	0.0199
control	0.0199
control	0.0199
control	0.0199
control	0.0199
control	0.0199
control	0.0199
control	0.0199
control	0.0199
control	0.0197
control	0.0197
control	0.0197
control	0.0197
control	0.0197
control	0.0197
control	0.0197
control	0.0197
control	0.0197
control	0.0197
control	0.0197
control	0.0197
control	0.0197
control	0.0197
control	0.0197
control	0.0197
control	0.0197
control	0.0197
control	0.0197
control	0.0197
control	0.0197
control	0.0197
control	0.0195
control	0.0195
control	0.0195
control	0.0195
control	0.0195
control	0.0195
control	0.0195
control	0.0195
control	0.0195
control	0.0195
control	0.0195
control	0.0195
control	0.0195
control	0.0195
control	0.0195
control	0.0195
control	0.0195
control	0.0195
control	0.0195
control	0.0193
control	0.0193
control	0.0193
control	0.0193
control	0.0193
control	0.0193
control	0.0193
control	0.0193
control	0.0193
control	0.0193
control	0.0193
control	0.0193
control	0.0193
control	0.0193
control	0.0193
control	0.0193
control	0.0193
control	0.0193
control	0.0193
control	0.0191
control	0.0191
control	0.0191
control	0.0191
control	0.0191
control	0.0191
control	0.0191
control	0.0191
control	0.0191
control	0.0191
control	0.0191
control	0.0191
control	0.0191
control	0.0191
control	0.0191
control	0.0191
control	0.0191
control	0.0191
control	0.0191
control	0.0191
control	0.0191
control	0.0191
control	0.0191
control	0.0189
control	0.0189
control	0.0189
control	0.0189
control	0.0189
control	0.0189
control	0.0189
control	0.0189
control	0.0189
control	0.0189
control	0.0189
control	0.0189
control	0.0189
control	0.0189
control	0.0189
control	0.0189
control	0.0189
control	0.0189
control	0.0189
control	0.0189
control	0.0189
control	0.0189
control	0.0189
control	0.0189
control	0.0189
control	0.0187
control	0.0187
control	0.0187
control	0.0187
control	0.0187
control	0.0187
control	0.0187
control	0.0187
control	0.0187
control	0.0187
control	0.0187
control	0.0187
control	0.0187
control	0.0187
control	0.0187
control	0.0187
control	0.0187
control	0.0187
control	0.0187
control	0.0187
control	0.0187
control	0.0187
control	0.0187
control	0.0185
control	0.0185
control	0.0185
control	0.0185
control	0.0185
control	0.0185
control	0.0185
control	0.0185
control	0.0185
control	0.0185
control	0.0185
control	0.0185
control	0.0185
control	0.0185
control	0.0185
control	0.0185
control	0.0183
control	0.0183
control	0.0183
control	0.0183
control	0.0183
control	0.0183
control	0.0183
control	0.0183
control	0.0183
control	0.0183
control	0.0183
control	0.0183
control	0.0183
control	0.0183
control	0.0183
control	0.0183
control	0.0183
control	0.0183
control	0.0183
control	0.0183
control	0.0183
control	0.0183
control	0.0183
control	0.0181
control	0.0181
control	0.0181
control	0.0181
control	0.0181
control	0.0181
control	0.0181
control	0.0181
control	0.0181
control	0.0181
control	0.0181
control	0.0181
control	0.0181
control	0.0181
control	0.0181
control	0.0181
control	0.0181
control	0.0181
control	0.0181
control	0.0181
control	0.0181
control	0.0179
control	0.0179
control	0.0179
control	0.0179
control	0.0179
control	0.0179
control	0.0179
control	0.0179
control	0.0179
control	0.0179
control	0.0179
control	0.0179
control	0.0179
control	0.0179
control	0.0179
control	0.0179
control	0.0179
control	0.0179
control	0.0179
control	0.0179
control	0.0177
control	0.0177
control	0.0177
control	0.0177
control	0.0177
control	0.0177
control	0.0177
control	0.0177
control	0.0177
control	0.0177
control	0.0177
control	0.0177
control	0.0177
control	0.0177
control	0.0177
control	0.0177
control	0.0177
control	0.0177
control	0.0177
control	0.0177
control	0.0177
control	0.0177
control	0.0177
control	0.0177
control	0.0177
control	0.0177
control	0.0177
control	0.0177
control	0.0177
control	0.0177
control	0.0177
control	0.0177
control	0.0177
control	0.0177
control	0.0176
control	0.0176
control	0.0176
control	0.0176
control	0.0176
control	0.0176
control	0.0176
control	0.0176
control	0.0176
control	0.0176
control	0.0176
control	0.0176
control	0.0176
control	0.0176
control	0.0176
control	0.0176
control	0.0174
control	0.0174
control	0.0174
control	0.0174
control	0.0174
control	0.0174
control	0.0174
control	0.0174
control	0.0174
control	0.0174
control	0.0174
control	0.0172
control	0.0172
control	0.0172
control	0.0172
control	0.0172
control	0.0172
control	0.0172
control	0.0172
control	0.0172
control	0.0172
control	0.0172
control	0.0172
control	0.0172
control	0.0172
control	0.0172
control	0.0172
control	0.0172
control	0.0172
control	0.0172
control	0.0172
control	0.0172
control	0.0172
control	0.0172
control	0.0172
control	0.0172
control	0.0172
control	0.0172
control	0.0172
control	0.0172
control	0.017
control	0.017
control	0.017
control	0.017
control	0.017
control	0.017
control	0.017
control	0.017
control	0.017
control	0.017
control	0.017
control	0.017
control	0.017
control	0.017
control	0.017
control	0.017
control	0.017
control	0.017
control	0.017
control	0.017
control	0.017
control	0.017
control	0.0168
control	0.0168
control	0.0168
control	0.0168
control	0.0168
control	0.0168
control	0.0168
control	0.0168
control	0.0168
control	0.0168
control	0.0168
control	0.0168
control	0.0168
control	0.0168
control	0.0168
control	0.0166
control	0.0166
control	0.0166
control	0.0166
control	0.0166
control	0.0166
control	0.0166
control	0.0166
control	0.0166
control	0.0166
control	0.0166
control	0.0166
control	0.0166
control	0.0166
control	0.0166
control	0.0166
control	0.0166
control	0.0166
control	0.0166
control	0.0166
control	0.0166
control	0.0166
control	0.0166
control	0.0166
control	0.0166
control	0.0166
control	0.0166
control	0.0166
control	0.0164
control	0.0164
control	0.0164
control	0.0164
control	0.0164
control	0.0164
control	0.0164
control	0.0164
control	0.0164
control	0.0164
control	0.0164
control	0.0164
control	0.0164
control	0.0164
control	0.0164
control	0.0164
control	0.0164
control	0.0164
control	0.0164
control	0.0164
control	0.0164
control	0.0164
control	0.0164
control	0.0164
control	0.0164
control	0.0162
control	0.0162
control	0.0162
control	0.0162
control	0.0162
control	0.0162
control	0.0162
control	0.0162
control	0.0162
control	0.0162
control	0.0162
control	0.0162
control	0.0162
control	0.0162
control	0.0162
control	0.0162
control	0.0162
control	0.0162
control	0.0162
control	0.0162
control	0.0162
control	0.0162
control	0.016
control	0.016
control	0.016
control	0.016
control	0.016
control	0.016
control	0.016
control	0.016
control	0.016
control	0.016
control	0.016
control	0.016
control	0.016
control	0.016
control	0.016
control	0.016
control	0.016
control	0.016
control	0.016
control	0.016
control	0.016
control	0.016
control	0.016
control	0.016
control	0.016
control	0.016
control	0.016
control	0.016
control	0.0158
control	0.0158
control	0.0158
control	0.0158
control	0.0158
control	0.0158
control	0.0158
control	0.0158
control	0.0158
control	0.0158
control	0.0158
control	0.0158
control	0.0158
control	0.0158
control	0.0158
control	0.0158
control	0.0158
control	0.0158
control	0.0158
control	0.0158
control	0.0158
control	0.0158
control	0.0158
control	0.0156
control	0.0156
control	0.0156
control	0.0156
control	0.0156
control	0.0156
control	0.0156
control	0.0156
control	0.0156
control	0.0156
control	0.0156
control	0.0156
control	0.0156
control	0.0156
control	0.0156
control	0.0156
control	0.0156
control	0.0156
control	0.0156
control	0.0156
control	0.0156
control	0.0156
control	0.0156
control	0.0154
control	0.0154
control	0.0154
control	0.0154
control	0.0154
control	0.0154
control	0.0154
control	0.0154
control	0.0154
control	0.0154
control	0.0154
control	0.0154
control	0.0154
control	0.0154
control	0.0154
control	0.0154
control	0.0154
control	0.0154
control	0.0154
control	0.0154
control	0.0154
control	0.0154
control	0.0154
control	0.0154
control	0.0154
control	0.0154
control	0.0154
control	0.0152
control	0.0152
control	0.0152
control	0.0152
control	0.0152
control	0.0152
control	0.0152
control	0.0152
control	0.0152
control	0.0152
control	0.0152
control	0.0152
control	0.0152
control	0.0152
control	0.0152
control	0.0152
control	0.0152
control	0.0152
control	0.0152
control	0.0152
control	0.0152
control	0.0152
control	0.0152
control	0.015
control	0.015
control	0.015
control	0.015
control	0.015
control	0.015
control	0.015
control	0.015
control	0.015
control	0.015
control	0.015
control	0.015
control	0.015
control	0.015
control	0.015
control	0.015
control	0.015
control	0.015
control	0.015
control	0.015
control	0.015
control	0.015
control	0.015
control	0.015
control	0.015
control	0.015
control	0.015
control	0.015
control	0.015
control	0.015
control	0.015
control	0.015
control	0.015
control	0.015
control	0.015
control	0.015
control	0.015
control	0.015
control	0.015
control	0.015
control	0.015
control	0.0148
control	0.0148
control	0.0148
control	0.0148
control	0.0148
control	0.0148
control	0.0148
control	0.0148
control	0.0148
control	0.0148
control	0.0148
control	0.0148
control	0.0148
control	0.0148
control	0.0148
control	0.0148
control	0.0148
control	0.0148
control	0.0148
control	0.0148
control	0.0148
control	0.0148
control	0.0148
control	0.0148
control	0.0148
control	0.0148
control	0.0148
control	0.0148
control	0.0148
control	0.0148
control	0.0148
control	0.0148
control	0.0148
control	0.0148
control	0.0148
control	0.0148
control	0.0148
control	0.0148
control	0.0148
control	0.0148
control	0.0148
control	0.0146
control	0.0146
control	0.0146
control	0.0146
control	0.0146
control	0.0146
control	0.0146
control	0.0146
control	0.0146
control	0.0146
control	0.0146
control	0.0146
control	0.0146
control	0.0146
control	0.0146
control	0.0146
control	0.0146
control	0.0146
control	0.0146
control	0.0146
control	0.0146
control	0.0146
control	0.0146
control	0.0146
control	0.0146
control	0.0146
control	0.0146
control	0.0146
control	0.0146
control	0.0146
control	0.0146
control	0.0144
control	0.0144
control	0.0144
control	0.0144
control	0.0144
control	0.0144
control	0.0144
control	0.0144
control	0.0144
control	0.0144
control	0.0144
control	0.0144
control	0.0144
control	0.0144
control	0.0144
control	0.0144
control	0.0144
control	0.0144
control	0.0144
control	0.0144
control	0.0144
control	0.0144
control	0.0144
control	0.0144
control	0.0144
control	0.0144
control	0.0144
control	0.0144
control	0.0144
control	0.0142
control	0.0142
control	0.0142
control	0.0142
control	0.0142
control	0.0142
control	0.0142
control	0.0142
control	0.0142
control	0.0142
control	0.0142
control	0.0142
control	0.0142
control	0.0142
control	0.0142
control	0.0142
control	0.0142
control	0.0142
control	0.0142
control	0.0142
control	0.0142
control	0.0142
control	0.0142
control	0.0142
control	0.0142
control	0.0142
control	0.0142
control	0.0142
control	0.0142
control	0.014
control	0.014
control	0.014
control	0.014
control	0.014
control	0.014
control	0.014
control	0.014
control	0.014
control	0.014
control	0.014
control	0.014
control	0.014
control	0.014
control	0.014
control	0.014
control	0.014
control	0.014
control	0.014
control	0.014
control	0.014
control	0.014
control	0.014
control	0.014
control	0.014
control	0.014
control	0.014
control	0.014
control	0.0138
control	0.0138
control	0.0138
control	0.0138
control	0.0138
control	0.0138
control	0.0138
control	0.0138
control	0.0138
control	0.0138
control	0.0138
control	0.0138
control	0.0138
control	0.0138
control	0.0138
control	0.0138
control	0.0138
control	0.0138
control	0.0138
control	0.0138
control	0.0138
control	0.0138
control	0.0138
control	0.0138
control	0.0138
control	0.0138
control	0.0138
control	0.0138
control	0.0138
control	0.0138
control	0.0138
control	0.0137
control	0.0137
control	0.0137
control	0.0137
control	0.0137
control	0.0137
control	0.0137
control	0.0137
control	0.0137
control	0.0137
control	0.0137
control	0.0137
control	0.0137
control	0.0137
control	0.0137
control	0.0137
control	0.0137
control	0.0137
control	0.0137
control	0.0137
control	0.0137
control	0.0137
control	0.0137
control	0.0137
control	0.0137
control	0.0137
control	0.0137
control	0.0137
control	0.0137
control	0.0137
control	0.0137
control	0.0137
control	0.0137
control	0.0137
control	0.0137
control	0.0135
control	0.0135
control	0.0135
control	0.0135
control	0.0135
control	0.0135
control	0.0135
control	0.0135
control	0.0135
control	0.0135
control	0.0135
control	0.0135
control	0.0135
control	0.0135
control	0.0135
control	0.0135
control	0.0135
control	0.0135
control	0.0135
control	0.0135
control	0.0135
control	0.0135
control	0.0135
control	0.0135
control	0.0135
control	0.0135
control	0.0135
control	0.0135
control	0.0135
control	0.0135
control	0.0135
control	0.0135
control	0.0133
control	0.0133
control	0.0133
control	0.0133
control	0.0133
control	0.0133
control	0.0133
control	0.0133
control	0.0133
control	0.0133
control	0.0133
control	0.0133
control	0.0133
control	0.0133
control	0.0133
control	0.0133
control	0.0133
control	0.0133
control	0.0133
control	0.0133
control	0.0133
control	0.0133
control	0.0133
control	0.0133
control	0.0133
control	0.0133
control	0.0133
control	0.0133
control	0.0133
control	0.0133
control	0.0133
control	0.0133
control	0.0133
control	0.0131
control	0.0131
control	0.0131
control	0.0131
control	0.0131
control	0.0131
control	0.0131
control	0.0131
control	0.0131
control	0.0131
control	0.0131
control	0.0131
control	0.0131
control	0.0131
control	0.0131
control	0.0131
control	0.0131
control	0.0131
control	0.0131
control	0.0131
control	0.0131
control	0.0131
control	0.0131
control	0.0129
control	0.0129
control	0.0129
control	0.0129
control	0.0129
control	0.0129
control	0.0129
control	0.0129
control	0.0129
control	0.0129
control	0.0129
control	0.0129
control	0.0129
control	0.0129
control	0.0129
control	0.0129
control	0.0129
control	0.0129
control	0.0129
control	0.0129
control	0.0129
control	0.0129
control	0.0129
control	0.0129
control	0.0129
control	0.0129
control	0.0129
control	0.0129
control	0.0129
control	0.0129
control	0.0129
control	0.0129
control	0.0129
control	0.0129
control	0.0129
control	0.0129
control	0.0129
control	0.0127
control	0.0127
control	0.0127
control	0.0127
control	0.0127
control	0.0127
control	0.0127
control	0.0127
control	0.0127
control	0.0127
control	0.0127
control	0.0127
control	0.0127
control	0.0127
control	0.0127
control	0.0127
control	0.0127
control	0.0127
control	0.0127
control	0.0127
control	0.0127
control	0.0127
control	0.0127
control	0.0127
control	0.0127
control	0.0127
control	0.0127
control	0.0127
control	0.0127
control	0.0127
control	0.0127
control	0.0127
control	0.0127
control	0.0127
control	0.0125
control	0.0125
control	0.0125
control	0.0125
control	0.0125
control	0.0125
control	0.0125
control	0.0125
control	0.0125
control	0.0125
control	0.0125
[truncated: 123,987 more rows]

## Sheet: Suppl_Fig. 1
Supplementary Fig. 1b
Database Name	ODA							Rad21-mClover decay: significance between series (Suppl. Fig. 1b)																									Database Name	ODA
Database Link	http://localhost/ODA/OdaService.asmx							Test: Non-parametric two-sided Mann-Whitney test of data shown in Suppl. Fig. 1b																									Database Link	http://localhost/ODA/OdaService.asmx
Evaluation GUID	5e02dccb-e0b7-4a43-902f-1d16e602c46e							Software: RStudio (Version 1.0.143).																									Evaluation GUID	b667fd4d-feef-43a7-9254-78427ec0ce18
Plate Name	12_05_2020_HCT116_Rad21GFP_6h_C1_DAPIonly_dx							Significant: p < 0.05																									Plate Name	12_05_2020_HCT116_Rad21GFP_6h_C1_DAPIonly_sx
Measurement	Measurement1							No correction for multiple comparison																									Measurement	Measurement1
Evaluation	Evaluation1							Tested groups	p-value																								Evaluation	Evaluation1
Population	Population - Nuclei Selected Properties							control <-> 6h auxin	<0.00000000000000022																								Population	Population - Nuclei Selected Properties
[Data]																																	[Data]
Row	Column	Plane	Timepoint	Field	Object No	X	Y	Bounding Box	Compound	Concentration	Cell Type	Cell Count	Nuclei Selected Properties - Object No in Nuclei	Nuclei Selected Properties - Intensity Nucleus DAPI Mean	Nuclei Selected Properties - Intensity Nucleus DAPI StdDev	Nuclei Selected Properties - Intensity Nucleus DAPI Median	Nuclei Selected Properties - Intensity Nucleus DAPI Maximum	Nuclei Selected Properties - Intensity Nucleus DAPI Minimum	Nuclei Selected Properties - Intensity Nucleus DAPI Sum	Nuclei Selected Properties - Morphology Nucleus Area [ÂµmÂ²]	Nuclei Selected Properties - Morphology Nucleus Roundness	Nuclei Selected Properties - Morphology Nucleus Ratio Width to Length	Nuclei Selected Properties - Object No in Nuclei Selected	Nuclei Selected Properties - Intensity Nucleus Alexa 488 Mean	Nuclei Selected Properties - Intensity Nucleus Alexa 488 StdDev	Nuclei Selected Properties - Intensity Nucleus Alexa 488 Median	Nuclei Selected Properties - Intensity Nucleus Alexa 488 Maximum	Nuclei Selected Properties - Intensity Nucleus Alexa 488 Minimum	Nuclei Selected Properties - Intensity Nucleus Alexa 488 Sum	Nuclei Selected Properties - A488_positive_30	Nuclei Selected Properties - A488_positive_60		Row	Column	Plane	Timepoint	Field	Object No	X	Y	Bounding Box	Compound	Concentration	Cell Type	Cell Count	Nuclei Selected Properties - Object No in Nuclei	Nuclei Selected Properties - Intensity Nucleus DAPI Mean	Nuclei Selected Properties - Intensity Nucleus DAPI StdDev	Nuclei Selected Properties - Intensity Nucleus DAPI Median
1	1	1	0	3	1	556	40	[530,14,582,82]					7	176.796	33.3855	179	269	95	433328	151.119	0.754826	0.62102	2	35.9053	11.8334	36	80	0	88004	1	0		1	1	1	0	2	1	633	278	[601,250,664,307]					1	180.887	36.0658	180
1	1	1	0	3	2	716	46	[688,21,740,82]					8	192.303	35.9631	192	306	105	441144	141.439	0.808868	0.671471	3	33.7337	10.9979	33	73	0	77385	1	0		1	1	1	0	2	2	599	335	[571,307,654,364]					2	231.226	31.7677	232
1	1	1	0	3	3	798	54	[745,28,831,96]					9	135.51	26.4251	136	220	53	478216	217.584	0.697814	0.480107	4	31.3746	11.1901	31	71	0	110721	1	0		1	1	1	0	2	3	1209	410	[1142,361,1235,435]					3	147.178	30.3846	147
1	1	1	0	3	4	617	71	[582,39,655,102]					10	189.182	43.2167	189	322	81	652112	212.528	0.744577	0.705866	5	44.8454	13.2277	45	91	3	154582	1	0		1	1	1	0	2	4	702	398	[669,363,737,438]					4	216.737	38.5395	221
1	1	1	0	3	5	663	93	[639,59,679,117]					11	139.896	21.515	141	208	75	180886	79.7211	0.624567	0.450498	6	37.4524	11.5893	37	85	2	48426	1	0		1	1	1	0	2	5	623	400	[587,367,663,434]					5	229.995	35.0021	232
1	1	1	0	3	6	519	99	[490,74,561,145]					12	121.143	23.5397	120	206	51	397955	202.54	0.771409	0.509796	7	28.4469	10.6762	28	70	0	93448	0	0		1	1	1	0	2	6	1142	441	[1118,421,1176,463]					6	235.098	36.1787	237
1	1	1	0	3	7	448	110	[410,77,483,142]					13	102.467	20.3742	101	176	41	370828	223.133	0.86765	0.767742	8	25.7621	10.2481	26	70	0	93233	0	0		1	1	1	0	2	7	1170	482	[1132,456,1195,509]					7	153.213	34.9949	159
1	1	1	0	3	8	713	117	[685,88,749,144]					14	201.912	47.9457	192	348	105	499732	152.598	0.835058	0.721988	9	41.6529	12.4246	42	90	0	103091	1	0		1	1	1	0	2	8	190	489	[173,472,212,508]					8	168.429	33.1073	169
1	1	1	0	3	9	610	123	[584,93,641,157]					15	169.792	38.5813	166	288	78	447233	162.402	0.666538	0.649	10	38.683	13.1558	38	88	0	101891	1	0		1	1	1	0	2	9	520	750	[485,725,549,774]					9	221.103	43.9135	220
1	1	1	0	3	10	672	159	[634,133,698,187]					16	185.248	28.9865	188	266	95	449411	149.577	0.689945	0.646154	11	33.357	10.8183	33	69	0	80924	1	0		1	1	1	0	2	10	381	780	[355,757,409,804]					10	262.478	53.8216	260
1	1	1	0	3	11	797	222	[770,199,824,247]					20	274.237	40.9304	277	413	150	529277	118.996	0.817527	0.807207	15	43.9772	12.3234	44	83	0	84876	1	0		1	1	1	0	2	11	451	782	[423,755,481,809]					11	166.655	34.0599	171
1	1	1	0	3	12	843	249	[826,213,859,275]					21	166.92	28.7282	166	246	93	253217	93.5321	0.665681	0.483306	16	37.4588	11.5739	38	77	3	56825	1	0		1	1	1	0	2	12	505	793	[474,761,525,811]					12	198.061	28.8702	199
1	1	1	0	3	13	799	282	[775,257,825,310]					23	360.195	71.1928	361	547	209	767935	131.45	0.884546	0.812065	17	58.0042	16.2807	58	107	7	123665	1	0		1	1	1	0	2	13	419	808	[401,791,451,829]					13	215.311	29.2395	218
1	1	1	0	3	14	783	322	[748,307,801,337]					24	215.606	47.5123	220	331	124	258943	74.0488	0.698313	0.504042	18	40.2889	13.058	40	82	0	48387	1	0		1	1	1	0	2	14	548	820	[521,795,575,844]					14	201.341	30.625	199
1	1	1	0	3	15	73	334	[42,312,98,359]					25	142.208	28.6694	143	245	71	272897	118.318	0.887684	0.709655	19	29.839	11.7507	30	71	0	57261	0	0		1	1	1	0	2	15	350	827	[327,800,372,857]					15	168.933	31.8383	168
1	1	1	0	3	16	153	338	[130,315,177,369]					26	143.869	27.935	145	229	66	270618	115.975	0.932143	0.770062	20	28.8799	11.5287	29	70	0	54323	0	0		1	1	1	0	2	16	599	836	[572,811,625,875]					16	186.607	38.6105	187
1	1	1	0	3	17	839	354	[807,327,866,381]					27	212.137	44.7246	213	356	113	449519	130.649	0.734665	0.577283	21	25.4932	10.2581	25	63	0	54020	0	0		1	1	1	0	2	17	418	849	[395,827,453,872]					17	266.317	46.3548	272
1	1	1	0	3	18	770	367	[737,334,820,404]					28	215.901	48.8527	214	377	109	943272	269.375	0.729123	0.701646	22	41.2408	12.8302	41	188	0	180181	1	0		1	1	1	0	2	18	498	885	[471,860,523,914]					18	251.4	39.7869	252
1	1	1	0	3	19	818	437	[797,424,842,457]					30	270.486	61.6606	263	478	161	277519	63.259	0.676944	0.486741	23	33.4542	10.355	34	72	2	34324	1	0		1	1	1	0	2	19	371	889	[350,868,401,912]					19	178.845	33.1641	179
1	1	1	0	3	20	561	498	[539,476,584,526]					31	171.357	32.595	170	304	94	289593	104.199	0.90422	0.749015	24	34.2509	12.1289	35	71	0	57884	1	0		1	1	1	0	2	20	641	900	[620,872,664,925]					20	161.964	28.0548	163
1	1	1	0	3	21	856	497	[836,472,895,524]					32	180.299	42.8111	177	343	90	337340	115.358	0.638123	0.483271	25	38.6905	14.711	39	86	0	72390	1	0		1	1	1	0	2	21	574	910	[551,889,609,933]					21	173.765	31.688	174
1	1	1	0	3	22	1302	499	[1278,478,1325,527]					34	145.773	29.9032	145	238	79	211371	89.4011	0.651956	0.527288	27	31.7538	11.6144	31	70	0	46043	1	0		1	1	1	0	2	22	393	927	[369,905,416,949]					22	185.523	32.559	187
1	1	1	0	3	23	652	511	[626,482,682,536]					35	220.678	41.4559	220	365	117	495201	138.356	0.874504	0.69688	28	36.1123	12.3305	36	77	0	81036	1	0		1	1	1	0	2	23	480	932	[458,910,510,953]					23	240.556	38.0202	243
1	1	1	0	3	24	820	571	[798,554,844,590]					36	195.273	45.6071	194	310	92	241748	76.33	0.805039	0.690773	29	37.0363	13.3671	38	75	0	45851	1	0		1	1	1	0	2	24	428	959	[404,935,453,988]					24	243.617	42.8836	243
1	1	1	0	3	25	322	588	[293,562,353,616]					37	232.573	44.0114	231	362	128	545616	144.645	0.819534	0.729438	30	39.9488	12.1577	40	86	0	93720	1	0		1	1	1	0	2	25	576	956	[555,935,599,978]					25	209.513	33.2079	206
1	1	1	0	3	26	268	588	[243,564,295,623]					38	149.185	25.063	151	229	69	342677	141.624	0.79945	0.758219	31	37.0627	12.6788	37	85	0	85133	1	0		1	1	1	0	2	26	641	960	[614,934,669,990]					26	187.17	34.561	185
1	1	1	0	3	27	890	595	[867,576,919,615]					39	167.734	32.5644	169	276	89	232312	85.3935	0.755142	0.558357	32	32.7422	11.6071	33	69	0	45348	1	0		1	1	1	0	1	1	260	36	[233,10,295,69]					4	129.297	26.0308	129
1	1	1	0	3	28	1151	624	[1109,588,1190,664]					40	218.925	48.3644	217	352	104	887520	249.953	0.750531	0.677236	33	40.981	12.7344	41	189	0	166137	1	0		1	1	1	0	1	2	322	67	[283,46,354,91]					8	98.0973	20.6811	98
1	1	1	0	3	29	848	617	[828,592,869,647]					41	161.929	24.8312	163	236	90	286128	108.946	0.83365	0.645784	34	37.4199	12.0058	38	74	0	66121	1	0		1	1	1	0	1	3	239	83	[214,61,259,103]					9	163.066	35.988	160
1	1	1	0	3	30	140	623	[118,598,162,654]					42	158.366	28.6877	158	259	88	295035	114.865	0.93422	0.679016	35	29.7681	11.2535	30	65	0	55458	0	0		1	1	1	0	1	4	551	99	[524,72,580,129]					10	82.0804	17.5391	81
1	1	1	0	3	31	796	633	[762,603,820,659]					43	293.177	67.0103	287	500	161	490779	103.212	0.645232	0.454077	36	32.3166	10.7856	32	91	0	54098	1	0		1	1	1	0	1	5	86	101	[60,75,116,128]					11	143.304	28.4293	145
1	1	1	0	3	32	86	627	[66,603,109,653]					44	160.847	33.8812	161	268	78	249152	95.505	0.859495	0.672174	37	31.6617	12.3124	32	80	0	49044	1	0		1	1	1	0	1	6	440	115	[413,87,470,153]					12	122.245	25.7837	123
1	1	1	0	3	33	233	632	[207,602,256,659]					45	154.715	32.0391	153	271	52	303087	120.784	0.813451	0.673883	38	27.6314	10.8813	27	66	0	54130	0	0		1	1	1	0	1	7	199	125	[177,105,220,160]					13	173.182	31.7119	174
1	1	1	0	3	34	364	635	[333,609,392,664]					46	237.319	51.6224	233	375	124	548207	142.425	0.895284	0.679394	39	41.8017	12.8868	42	86	0	96562	1	0		1	1	1	0	1	8	240	137	[217,117,262,161]					14	162.708	24.7547	164
1	1	1	0	3	35	955	631	[935,607,978,656]					47	149.312	31.0187	149	238	67	227253	93.8403	0.763282	0.596408	40	28.6662	11.4629	28	73	0	43630	0	0		1	1	1	0	1	9	512	149	[484,121,546,180]					15	130.555	22.9885	132
1	1	1	0	3	36	891	657	[872,635,908,683]					49	193.095	27.5542	194	294	123	251217	80.2144	0.775302	0.66566	42	38.3213	11.5525	39	74	0	49856	1	0		1	1	1	0	1	10	324	172	[304,151,346,213]					16	121.338	24.4617	123
1	1	1	0	3	37	271	665	[245,642,296,691]					50	148.096	25.0772	148	232	75	292046	121.586	0.869649	0.796464	43	38.3702	12.2298	39	74	0	75666	1	0		1	1	1	0	1	11	184	179	[164,154,208,216]					17	161.282	34.5987	161
1	1	1	0	3	38	790	677	[765,650,818,705]					51	264.199	49.1149	264	421	160	548478	127.998	0.660382	0.679789	44	51.6609	13.036	52	99	15	107248	1	0		1	1	1	0	1	12	401	200	[374,168,427,227]					18	91.5989	19.1751	92
1	1	1	0	3	39	150	680	[127,659,176,704]					52	169.467	30.6035	171	269	93	258268	93.9636	0.879594	0.611329	45	33.8222	12.3708	33	83	0	51545	1	0		1	1	1	0	1	13	255	199	[230,176,283,224]					19	150.047	25.1446	151
1	1	1	0	3	40	845	688	[817,664,870,717]					53	260.322	46.8523	259	400	164	518041	122.695	0.804457	0.677252	46	49.2693	13.3474	49	93	3	98046	1	0		1	1	1	0	1	14	215	213	[194,192,249,243]					20	189.66	34.7309	190
1	1	1	0	3	41	313	695	[293,670,333,727]					54	153.839	29.7258	153	244	81	276449	110.796	0.860793	0.636741	47	27.6099	10.9321	27	65	0	49615	0	0		1	1	1	0	1	15	509	217	[487,193,537,245]					21	168.856	28.4784	170
1	1	1	0	3	42	371	693	[348,670,392,722]					55	160.061	25.6519	160	239	86	274664	105.802	0.88392	0.744903	48	30.3537	10.8602	31	64	0	52087	1	0		1	1	1	0	1	16	287	232	[255,207,311,260]					22	151.934	24.2986	153
1	1	1	0	3	43	951	717	[915,685,989,750]					56	220.941	48.1093	219	354	109	771525	215.303	0.787579	0.709728	49	35.3262	11.5878	35	74	0	123359	1	0		1	1	1	0	1	17	573	240	[546,216,600,266]					23	181.645	34.1426	183
1	1	1	0	3	44	226	710	[203,689,248,746]					57	156.729	31.6089	157	262	77	305151	120.044	0.875755	0.672603	50	31.0318	11.4483	31	81	0	60419	1	0		1	1	1	0	1	18	548	276	[514,248,578,317]					24	205.772	43.9788	209
1	1	1	0	3	45	805	723	[781,700,830,751]					58	269.206	40.8812	273	373	151	541911	124.113	0.83218	0.773977	51	44.0482	11.9787	44	81	0	88669	1	0		1	1	1	0	1	19	446	315	[422,291,475,343]					25	99.0772	19.5357	100
1	1	1	0	3	46	757	722	[738,703,782,744]					59	185.648	31.8	186	274	104	260279	86.4416	0.760672	0.707561	52	37.0735	11.8428	37	86	0	51977	1	0		1	1	1	0	1	20	585	413	[557,393,613,436]					26	165.103	30.0659	168
1	1	1	0	3	47	902	734	[882,712,923,758]					60	182.575	31.3468	184	286	112	250858	84.7153	0.734365	0.700655	53	38.6907	12.5228	39	78	0	53161	1	0		1	1	1	0	1	21	1198	475	[1168,445,1234,507]					27	158.833	34.4717	158
1	1	1	0	3	48	860	742	[837,718,881,770]					61	195.281	32.4015	194	298	127	310107	97.9096	0.679878	0.697105	54	38.8168	11.9484	39	80	0	61641	1	0		1	1	1	0	1	22	1297	489	[1268,462,1338,520]					28	164.126	28.4103	165
1	1	1	0	3	49	274	767	[249,745,299,791]					62	172.961	33.1512	174	274	88	316345	112.769	0.946441	0.84388	55	32.0612	11.661	32	71	0	58640	1	0		1	1	1	0	1	23	1142	517	[1113,482,1171,556]					29	137.375	26.7068	138
1	1	1	0	3	50	832	770	[809,742,864,792]					63	152.041	33.8665	154	244	60	225477	91.4357	0.698821	0.535182	56	35.5657	11.7021	35	77	0	52744	1	0		1	1	1	0	1	24	1252	528	[1219,496,1296,561]					30	169.28	28.0874	170
1	1	1	0	3	51	949	783	[922,760,974,808]					64	164.943	33.2906	165	267	89	304979	114.002	0.837609	0.735288	57	34.3045	11.4453	35	69	0	63429	1	0		1	1	1	0	1	25	1325	565	[1292,536,1354,601]					31	174.725	33.2895	175
1	1	1	0	3	52	988	803	[955,770,1011,833]					65	130.843	23.7315	132	211	65	281705	132.745	0.72833	0.504679	58	33.052	11.5391	33	69	0	71161	1	0		1	1	1	0	1	26	1179	578	[1147,546,1215,613]					32	168.722	28.0362	167
1	1	1	0	3	53	1284	806	[1251,780,1314,835]					66	173.736	32.7741	174	264	98	381177	135.273	0.642318	0.693829	59	21.4521	9.24642	21	53	0	47066	0	0		1	1	1	0	1	27	1247	590	[1213,557,1281,622]					33	177.398	31.5212	179
1	1	1	0	3	54	1234	859	[1208,830,1266,889]					67	178.479	36.5495	180	296	82	452979	156.483	0.783964	0.76368	60	38.4243	12.4613	39	80	0	97521	1	0		1	1	1	0	1	28	1166	634	[1135,604,1210,666]					34	129.537	25.0615	129
1	1	1	0	3	55	1012	861	[990,838,1035,890]					68	193.358	35.7638	193	294	99	354232	112.954	0.781973	0.735215	61	35.0366	11.2278	35	72	0	64187	1	0		1	1	1	0	1	29	806	719	[782,699,831,743]					35	147.769	25.9791	149
1	1	1	0	3	56	965	873	[939,846,990,899]					69	180.942	26.4928	182	292	98	351028	119.613	0.766566	0.690045	62	37.8876	11.6819	38	76	0	73502	1	0		1	1	1	0	1	30	860	723	[837,703,883,747]					36	117.424	18.8439	117
1	1	1	0	3	57	1254	913	[1225,888,1285,942]					71	182.477	31.0315	183	273	104	433384	146.433	0.753915	0.700499	63	35.1015	11.1086	35	74	0	83366	1	0		1	1	1	0	1	31	929	761	[905,736,958,788]					37	151.085	27.3482	152
1	1	1	0	3	58	977	928	[947,902,1003,955]					72	192.868	34.6156	192	350	102	391714	125.223	0.854016	0.711512	64	34.8203	11.4645	35	73	0	70720	1	0		1	1	1	0	1	32	1025	758	[1002,736,1049,783]					38	111.665	21.9839	112
1	1	1	0	3	59	968	968	[949,949,1004,987]					74	168.999	37.983	166	294	81	245386	89.5244	0.66613	0.552074	65	32.8574	11.202	33	72	0	47709	1	0		1	1	1	0	1	33	842	766	[821,745,870,788]					39	127.188	22.071	127
1	1	1	0	3	60	1262	993	[1236,970,1288,1017]					75	219.597	35.5538	221	332	113	380782	106.911	0.830589	0.760011	66	37.4689	12.1732	38	81	0	64971	1	0		1	1	1	0	1	34	787	779	[758,757,810,808]					40	118.786	22.871	120
1	1	1	0	4	1	1114	46	[1084,16,1147,76]					2	123.697	23.8548	124	202	54	320869	159.935	0.789472	0.723241	1	26.3223	10.1591	26	58	0	68280	0	0		1	1	1	0	1	35	985	793	[954,766,1013,822]					41	135.309	27.077	136
1	1	1	0	4	2	1080	95	[1057,72,1113,121]					3	112.354	22.3968	111	202	50	218640	119.982	0.773046	0.682468	2	26.5329	10.7143	26	63	0	51633	0	0		1	1	1	0	1	36	869	794	[840,771,895,818]					42	150.522	27.4165	153
1	1	1	0	4	3	1153	100	[1126,78,1173,140]					4	115.386	23.2736	115	213	50	240350	128.429	0.705597	0.57404	3	25.5415	10.5988	25	63	0	53203	0	0		1	1	1	0	1	37	738	808	[712,785,768,833]					43	162.627	31.4965	162
1	1	1	0	4	4	1294	204	[1275,185,1315,229]					6	130.909	24.33	133	207	60	156043	73.4939	0.712	0.650572	5	30.1544	10.9295	30	75	0	35944	1	0		1	1	1	0	1	38	787	824	[759,803,814,846]					45	125.316	24.1248	128
1	1	1	0	4	5	1313	234	[1283,205,1339,261]					7	147.953	26.9325	149	234	75	287176	119.674	0.77187	0.716706	6	31.8923	10.9455	32	70	0	61903	1	0		1	1	1	0	1	39	859	838	[837,817,886,858]					47	170.953	32.9706	171
1	1	1	0	4	6	1168	247	[1131,213,1222,283]					9	208.17	47.5009	208	346	92	892424	264.319	0.697696	0.58416	8	34.1353	11.6552	34	76	0	146338	1	0		1	1	1	0	1	40	701	852	[677,826,753,915]					48	174.31	28.2056	176
1	1	1	0	4	7	1255	250	[1226,229,1297,275]					10	182.534	32.4898	184	289	99	434067	146.618	0.720573	0.54269	9	35.6825	11.6409	36	73	0	84853	1	0		1	1	1	0	1	41	732	932	[710,911,765,955]					50	181.514	30.1305	181
1	1	1	0	4	8	651	253	[625,229,675,276]					11	140.232	23.9131	142	211	67	249894	109.871	0.917722	0.832346	10	27.2189	10.6502	27	64	0	48504	0	0		1	1	1	0	1	42	648	961	[620,921,679,1000]					51	155.568	37.15	149
1	1	1	0	4	9	1029	268	[1006,244,1053,302]					12	156.522	24.354	156	230	97	324940	127.998	0.864967	0.723241	11	29.1724	10.4843	29	64	0	60562	0	0		1	1	1	0	1	43	750	975	[725,956,784,996]					53	170.328	26.0487	172
1	1	1	0	4	10	1234	285	[1215,268,1279,306]					13	166.484	34.2618	166	255	81	301170	111.536	0.77084	0.503813	12	32.7673	10.6158	33	66	0	59276	1	0		1	1	1	0	1	44	869	989	[840,968,901,1010]					55	144.454	28.8032	144
1	1	1	0	4	11	1165	340	[1127,316,1191,364]					14	143.579	26.3236	143	232	74	272370	116.961	0.643525	0.482031	13	27.0358	10.2881	27	66	0	51287	0	0		1	1	1	0	4	1	534	81	[509,64,555,98]					1	198.86	33.6499	199
1	1	1	0	4	12	1082	345	[1045,318,1118,379]					15	161.493	32.5983	165	266	77	451697	172.452	0.723572	0.619987	14	11.1473	8.13023	10	46	0	31179	0	0		1	1	1	0	4	2	558	106	[543,89,575,133]					2	220.261	34.3249	220
1	1	1	0	4	13	1129	379	[1092,354,1156,405]					16	143.9	26.9418	145	230	71	375723	160.984	0.820793	0.710066	15	24.8908	10.2471	25	63	0	64990	0	0		1	1	1	0	4	3	437	116	[413,93,460,144]					3	190.658	34.1745	190
1	1	1	0	4	14	343	561	[314,536,378,587]					19	148.94	26.7858	149	257	82	400202	165.669	0.875773	0.737316	16	31.6546	11.1509	31	70	0	85056	1	0		1	1	1	0	4	4	473	117	[453,101,494,156]					4	160.743	32.9205	162
1	1	1	0	4	15	1264	596	[1239,570,1294,624]					21	201.029	35.7798	197	321	102	460558	141.254	0.845123	0.842706	17	37.622	11.2344	38	74	3	86192	1	0		1	1	1	0	4	5	200	137	[169,114,228,162]					5	206.863	32.3903	209
1	1	1	0	4	16	1210	605	[1185,569,1237,633]					22	133.697	25.1821	135	212	48	311114	143.473	0.669243	0.629737	18	32.7344	11.3451	33	67	0	76173	1	0		1	1	1	0	4	6	513	142	[483,114,540,172]					6	318.837	43.5686	319
1	1	1	0	4	17	394	611	[365,582,422,643]					23	223.909	40.6305	225	355	124	602092	165.793	0.898106	0.853925	19	36.1647	11.6738	36	81	0	97247	1	0		1	1	1	0	4	7	390	141	[372,118,413,163]					7	194.438	31.0528	194
1	1	1	0	4	18	478	622	[452,600,501,659]					24	259.419	43.6989	258	413	154	597701	142.055	0.882027	0.716523	20	37.964	11.8735	38	84	0	87469	1	0		1	1	1	0	4	8	552	159	[519,127,570,184]					8	198.185	33.2084	201
1	1	1	0	4	19	1198	656	[1172,631,1226,682]					25	180.678	31.1272	182	273	99	371836	126.888	0.778432	0.720005	21	36.206	11.4945	36	75	0	74512	1	0		1	1	1	0	4	9	246	171	[221,146,273,199]					10	135.602	25.9483	135
1	1	1	0	4	20	1292	656	[1278,635,1313,683]					26	179.923	28.5238	183	250	106	206192	70.6577	0.637527	0.520208	22	31.4031	11.1729	31	69	0	35988	1	0		1	1	1	0	4	10	147	173	[125,151,181,195]					11	180.974	29.2973	181
1	1	1	0	4	21	456	685	[428,657,489,718]					28	214.295	30.7963	216	316	131	615669	177.137	0.915726	0.820298	23	36.7445	11.6154	37	75	0	105567	1	0		1	1	1	0	4	11	476	182	[453,158,499,209]					12	277.591	55.7798	276
1	1	1	0	4	22	1268	680	[1242,656,1291,706]					29	150.659	25.2414	151	225	79	235480	96.3682	0.711276	0.550357	24	30.5317	10.7597	30	73	2	47721	1	0		1	1	1	0	4	12	356	182	[333,159,396,206]					13	226.624	32.6558	228
1	1	1	0	4	23	379	683	[347,656,407,712]					30	229.278	36.6193	231	352	130	590162	158.702	0.91574	0.827222	25	31.6453	10.827	31	69	0	81455	1	0		1	1	1	0	4	13	73	184	[50,163,111,205]					14	215.722	35.823	218
1	1	1	0	4	24	1240	708	[1213,685,1263,731]					31	173.763	28.7048	175	278	95	307213	109.008	0.821831	0.741392	26	36.2353	11.5958	36	77	2	64064	1	0		1	1	1	0	4	14	561	202	[537,176,589,231]					15	232.092	34.7351	234
1	1	1	0	4	25	1191	715	[1167,692,1217,751]					32	134.228	22.2537	135	201	61	275570	126.58	0.767401	0.690027	27	31.869	11.0243	32	73	0	65427	1	0		1	1	1	0	4	15	35	196	[13,161,57,222]					16	186.851	24.5094	188
1	1	1	0	4	26	1293	768	[1275,734,1325,791]					34	182.393	27.5176	186	267	104	329766	111.474	0.693446	0.514259	28	36.2727	11.3963	36	71	0	65581	1	0		1	1	1	0	4	16	389	231	[354,206,418,254]					17	223.634	39.4904	223
1	1	1	0	4	27	761	779	[737,755,789,811]					35	151.173	27.4849	152	258	82	301892	123.127	0.834021	0.596608	29	28.8383	10.6655	29	62	0	57590	0	0		1	1	1	0	4	17	202	241	[176,213,227,266]					18	146.075	26.6071	146
1	1	1	0	4	28	1231	784	[1205,759,1256,815]					36	213.305	38.514	218	320	109	463726	134.04	0.825049	0.737074	30	34.0492	11.0369	34	81	0	74023	1	0		1	1	1	0	4	18	303	257	[278,232,328,285]					19	163.813	30.9031	163
1	1	1	0	4	29	337	785	[311,760,365,816]					37	172.705	37.8295	173	297	65	393423	140.452	0.748667	0.628026	31	37.1093	12.5815	37	78	0	84535	1	0		1	1	1	0	4	19	143	263	[111,237,171,288]					20	223.155	28.386	223
1	1	1	0	4	30	679	785	[647,765,705,805]					38	171.607	37.1208	173	287	90	292762	105.185	0.810656	0.593328	32	34.7128	13.6264	35	96	0	59220	1	0		1	1	1	0	4	20	80	264	[63,246,104,286]					21	261.772	53.1796	256
1	1	1	0	4	31	724	807	[701,787,757,827]					39	173.9	29.9303	172	315	100	303281	107.528	0.86523	0.642077	33	33.5401	11.0322	34	79	0	58494	1	0		1	1	1	0	4	21	429	329	[386,257,468,365]					23	182.731	30.5967	183
1	1	1	0	4	32	71	822	[40,795,105,852]					40	202.252	38.2399	199	323	98	599476	182.748	0.909896	0.770673	34	38.5547	11.7464	38	80	0	114276	1	0		1	1	1	0	4	22	584	294	[552,266,615,327]					24	198.496	33.9553	198
1	1	1	0	4	33	1314	845	[1286,818,1343,874]					41	207.416	37.0584	210	322	103	486182	144.522	0.856424	0.75361	35	33.9211	10.913	34	73	0	79511	1	0		1	1	1	0	4	23	507	307	[481,274,529,346]					25	207.204	34.3727	208
1	1	1	0	4	34	389	847	[361,821,419,873]					42	252.849	40.7523	255	370	142	573714	139.897	0.904349	0.820593	36	44.5068	12.8829	45	85	0	100986	1	0		1	1	1	0	4	24	271	302	[241,275,303,331]					26	197.381	33.6892	197
1	1	1	0	4	35	1263	854	[1240,827,1289,883]					43	147.432	27.8041	148	227	66	310934	130.032	0.750831	0.694161	37	32.5548	11.5437	33	77	0	68658	1	0		1	1	1	0	4	25	1009	310	[982,284,1037,336]					27	185.466	33.2305	184
1	1	1	0	4	36	777	852	[747,831,805,875]					44	155.673	27.6472	155	253	87	297959	118.009	0.948846	0.618438	38	30.4232	11.0588	30	66	0	58230	1	0		1	1	1	0	4	26	94	323	[70,295,118,356]					28	232.515	36.713	234
1	1	1	0	4	37	328	865	[305,839,360,888]					45	268.815	43.5322	270	455	148	520963	119.489	0.848707	0.653138	39	41.3989	11.4443	41	82	1	80231	1	0		1	1	1	0	4	27	160	328	[134,303,186,360]					29	154.425	27.977	154
1	1	1	0	4	38	51	878	[31,860,80,905]					46	222.035	32.5646	221	327	139	286647	79.5978	0.778099	0.50898	40	43.5066	11.6791	43	81	0	56167	1	0		1	1	1	0	4	28	328	332	[302,305,352,359]					30	180.022	28.6096	181
1	1	1	0	4	39	83	888	[60,867,103,908]					47	220.728	33.8489	219	326	145	271495	75.8368	0.768563	0.651841	41	40.7967	11.8608	41	82	7	50180	1	0		1	1	1	0	4	29	49	348	[24,314,72,371]					31	234.365	38.7002	237
1	1	1	0	4	40	1197	896	[1171,868,1223,924]					48	220.353	43.8427	221	344	117	455689	127.504	0.828338	0.768167	42	34.7394	11.3064	35	70	0	71841	1	0		1	1	1	0	4	30	216	342	[188,315,243,368]					32	201.725	33.372	200
1	1	1	0	4	41	735	906	[709,882,765,934]					50	261.734	48.1934	265	394	142	531320	125.162	0.884395	0.670555	43	40.6034	12.0786	41	80	3	82425	1	0		1	1	1	0	4	31	630	346	[611,319,650,367]					33	243.763	39.453	246
1	1	1	0	4	42	1288	909	[1266,888,1312,941]					51	151.225	23.7077	152	236	83	265399	108.206	0.746819	0.642927	44	31.3219	10.6127	31	71	2	54970	1	0		1	1	1	0	4	32	1048	351	[1024,327,1072,392]					34	198.013	33.3067	198
1	1	1	0	4	43	357	909	[332,888,399,948]					52	266.264	45.5325	266	420	146	650750	150.687	0.696779	0.4995	45	41.7345	11.5849	42	81	0	101999	1	0		1	1	1	0	4	33	975	356	[949,329,1005,384]					35	206.116	39.1562	203
1	1	1	0	4	44	98	945	[71,917,124,976]					56	238.046	39.9841	237	366	142	545125	141.192	0.834079	0.716609	48	43.1677	12.5137	44	84	0	98854	1	0		1	1	1	0	4	34	308	387	[282,359,338,415]					37	226.7	45.4459	226
1	1	1	0	4	45	794	952	[766,930,823,981]					58	326.818	55.0947	328	511	202	651022	122.819	0.907065	0.647653	50	44.1993	11.8161	44	89	0	88045	1	0		1	1	1	0	4	35	553	386	[529,364,578,409]					38	271.821	43.8679	276
1	1	1	0	4	46	836	946	[814,928,854,973]					59	239.663	44.0067	246	344	120	280645	72.1991	0.851783	0.694833	51	36.2254	12.9635	37	74	0	42420	1	0		1	1	1	0	4	36	445	413	[384,370,476,448]					39	186.302	41.0958	186
1	1	1	0	4	47	730	959	[704,933,754,991]					60	285.736	40.5854	287	406	185	603189	130.156	0.827209	0.664364	52	41.2582	11.8933	41	83	0	87096	1	0		1	1	1	0	4	37	507	410	[470,382,536,443]					41	163.708	30.4871	166
1	1	1	0	4	48	53	971	[3,941,72,998]					61	225.482	43.0792	222	383	128	470806	128.738	0.662692	0.426161	53	40.5785	12.7362	40	81	0	84728	1	0		1	1	1	0	4	38	1017	415	[988,385,1041,442]					42	199.378	39.144	197
1	1	1	0	4	49	1234	953	[1217,932,1265,971]					62	215.27	55.9423	210	396	97	267580	76.6383	0.74826	0.624224	54	25.214	9.99408	25	59	0	31341	0	0		1	1	1	0	4	39	336	465	[310,441,366,491]					43	224.073	39.1174	226
1	1	1	0	4	50	1169	977	[1144,947,1193,1006]					63	123.22	24.0652	124	202	50	257160	128.676	0.810876	0.64871	55	30.1136	11.4609	30	69	0	62847	1	0		1	1	1	0	4	40	388	519	[358,490,418,547]					44	185.349	34.8654	187
1	1	1	0	4	51	386	976	[365,959,403,1000]					64	264.352	41.3199	266	397	175	280478	65.4169	0.81092	0.572365	56	42.6305	11.9668	42	82	5	45231	1	0		1	1	1	0	4	41	100	542	[58,510,145,582]					45	110.409	22.1336	111
1	1	1	0	4	52	333	976	[314,949,352,1003]					65	358.225	102.502	354	635	167	547009	94.1486	0.819145	0.623373	57	53.0917	17.4054	52	115	6	81071	1	0		1	1	1	0	4	42	57	579	[36,557,81,618]					47	201.425	30.2236	204
1	1	1	0	2	1	84	46	[65,10,103,67]					1	140.402	30.0647	138	227	67	226187	99.3277	0.772278	0.534366	1	45.6735	14.4528	46	95	3	73580	1	0		1	1	1	0	4	43	104	598	[82,576,126,629]					49	223.999	43.6022	220
1	1	1	0	2	2	703	62	[672,25,747,88]					3	223.66	67.8198	210	450	109	634970	175.041	0.673286	0.558737	3	37.404	12.5125	37	80	0	106190	1	0		1	1	1	0	4	44	216	596	[188,576,246,621]					50	229.373	44.0453	224
1	1	1	0	2	3	643	79	[619,55,667,109]					4	143.03	26.7205	144	255	62	282770	121.894	0.909802	0.779178	4	34.4861	12.0677	35	78	0	68179	1	0		1	1	1	0	4	45	257	622	[237,595,277,651]					51	223.993	48.334	222
1	1	1	0	2	4	910	91	[884,62,937,118]					5	173.495	34.636	172	287	98	373362	132.684	0.82556	0.759111	5	35.3164	11.4704	35	75	2	76001	1	0		1	1	1	0	4	46	82	617	[50,602,98,639]					52	245.817	41.1252	248
1	1	1	0	2	5	130	77	[102,60,147,97]					6	176.638	36.7644	176	282	90	218148	76.1451	0.895332	0.626197	6	49.1231	14.4346	49	90	6	60667	1	0		1	1	1	0	4	47	137	627	[118,610,155,646]					53	173.433	24.5354	173
1	1	1	0	2	6	846	106	[822,81,871,141]					7	177.805	35.0569	177	277	93	412329	142.98	0.897294	0.771466	7	36.2743	11.7233	36	74	0	84120	1	0		1	1	1	0	4	48	288	650	[259,625,312,676]					54	172.246	27.8092	174
1	1	1	0	2	7	603	117	[574,95,628,141]					8	142.388	23.6106	143	231	76	271818	117.701	0.898232	0.765575	8	32.3693	11.4889	32	76	0	61793	1	0		1	1	1	0	4	49	80	680	[46,646,112,718]					55	275.373	43.9984	278
1	1	1	0	2	8	165	121	[146,104,182,146]					9	171.185	30.4007	171	275	105	203539	73.3089	0.828667	0.761155	9	39.0336	12.7356	39	75	0	46411	1	0		1	1	1	0	4	50	136	663	[116,645,158,684]					56	197.196	28.2007	195
1	1	1	0	2	9	676	127	[651,103,700,155]					10	140.126	24.6497	139	235	79	265398	116.776	0.90086	0.801767	10	33.6526	11.8777	34	77	0	63738	1	0		1	1	1	0	4	51	341	686	[306,650,356,704]					57	164.495	32.0226	165
1	1	1	0	2	10	922	151	[892,128,946,176]					11	189.39	36.3594	190	304	108	366469	119.304	0.830224	0.774984	11	37.8889	11.6729	37	76	1	73315	1	0		1	1	1	0	4	52	686	698	[661,674,711,723]					59	265.274	34.8229	268
1	1	1	0	2	11	565	165	[542,140,589,197]					12	124.825	22.1683	124	213	62	256515	126.703	0.884368	0.764853	12	28.1762	10.8063	28	64	0	57902	0	0		1	1	1	0	4	53	150	709	[111,681,194,750]					60	214.4	30.2679	215
1	1	1	0	2	12	832	179	[810,155,855,199]					13	148.295	27.5488	146	237	78	213545	88.7845	0.865232	0.638948	13	30.2375	10.4893	30	61	0	43542	1	0		1	1	1	0	4	54	216	715	[187,686,246,744]					61	207.087	37.8872	205
1	1	1	0	2	13	624	179	[598,157,655,200]					14	184.129	27.9852	184	316	96	364024	121.894	0.889992	0.66962	14	37.1168	11.6566	37	74	0	73380	1	0		1	1	1	0	4	55	341	725	[318,686,377,749]					62	143.861	27.4973	143
1	1	1	0	2	14	887	185	[856,170,908,203]					15	164.337	24.328	165	236	94	216925	81.3858	0.745261	0.545734	15	36.9712	11.6745	37	74	0	48802	1	0		1	1	1	0	4	56	251	743	[228,714,277,769]					63	157.712	29.4373	158
1	1	1	0	2	15	1246	214	[1212,191,1270,237]					17	158.752	28.9598	161	234	80	320838	124.607	0.80637	0.652167	17	32.2291	11.2994	32	75	0	65135	1	0		1	1	1	0	4	57	702	746	[679,722,725,776]					65	259.277	51.3694	259
1	1	1	0	2	16	667	213	[646,197,687,237]					18	168.095	24.5512	169	238	102	183392	67.2666	0.714888	0.603443	18	34.0642	11.1056	34	67	0	37164	1	0		1	1	1	0	4	58	302	750	[272,722,330,773]					66	120.785	21.3841	122
1	1	1	0	2	17	598	228	[572,202,622,258]					20	175.653	29.4034	175	303	99	386964	135.828	0.927124	0.779134	20	33.2714	10.6766	33	71	0	73297	1	0		1	1	1	0	4	59	189	742	[154,722,217,781]					67	203.732	42.3885	209
1	1	1	0	2	18	716	232	[695,207,741,253]					21	228.494	44.0556	230	353	118	308010	83.1122	0.748803	0.592835	21	39.6217	12.771	39	82	4	53410	1	0		1	1	1	0	4	60	211	771	[181,752,231,792]					68	234.991	40.1373	230
1	1	1	0	2	19	668	249	[648,230,693,269]					25	243.877	50.1002	243	364	132	296554	74.9736	0.855076	0.70433	24	43.3717	12.7847	44	96	7	52740	1	0		1	1	1	0	4	61	151	782	[126,757,179,811]					70	203.939	44.2436	199
1	1	1	0	2	20	1231	252	[1200,232,1250,270]					26	176.284	26.366	176	283	110	205018	71.7059	0.796241	0.510619	25	39.4695	11.2279	40	73	0	45903	1	0		1	1	1	0	4	62	95	786	[71,768,124,815]					71	182.604	27.8942	183
1	1	1	0	2	21	739	266	[719,244,759,291]					27	180.387	34.1231	181	275	102	247311	84.5303	0.799864	0.728079	26	35.2363	11.3498	35	78	0	48309	1	0		1	1	1	0	4	63	81	821	[58,798,118,845]					72	185.366	34.7326	189
1	1	1	0	2	22	1178	275	[1151,250,1204,301]					28	162.196	28.553	163	251	84	334449	127.135	0.873691	0.891157	27	34.1678	11.3992	34	73	0	70454	1	0		1	1	1	0	3	1	170	73	[141,45,198,101]					4	265.493	59.2351	265
1	1	1	0	2	23	690	275	[668,253,713,302]					29	194.065	34.1164	195	316	111	306623	97.4164	0.741656	0.731741	28	37.5323	11.8757	37	73	2	59301	1	0		1	1	1	0	3	2	1196	78	[1172,51,1224,107]					5	146.838	28.2282	145
1	1	1	0	2	24	1269	284	[1243,257,1302,308]					30	118.601	21.9181	119	189	57	227003	118.009	0.670541	0.531499	29	28.3302	10.654	28	74	0	54224	0	0		1	1	1	0	3	3	1089	94	[1064,68,1114,124]					6	127.066	25.621	129
1	1	1	0	2	25	1136	318	[1113,295,1158,357]					31	154.504	25.3142	155	235	84	348252	138.972	0.888683	0.676446	30	35.8332	11.2677	36	75	0	80768	1	0		1	1	1	0	3	4	220	103	[190,75,248,131]					7	201.674	44.8014	197
1	1	1	0	2	26	693	322	[659,300,714,346]					32	177.433	33.7371	175	316	97	245567	85.3318	0.620675	0.446693	31	35.0253	11.4939	35	76	0	48475	1	0		1	1	1	0	3	5	1131	112	[1105,86,1160,144]					8	97.5198	18.289	98
1	1	1	0	2	27	1295	324	[1271,301,1323,348]					33	176.427	31.8876	177	262	103	327625	114.495	0.77756	0.810748	32	34.1228	11.2969	34	84	0	63366	1	0		1	1	1	0	3	6	1247	117	[1221,90,1279,144]					9	136.962	22.5566	136
1	1	1	0	2	28	650	329	[625,303,676,356]					34	201.38	47.9387	201	323	100	433773	132.807	0.779508	0.72111	33	42.2252	12.4686	42	81	7	90953	1	0		1	1	1	0	3	7	247	133	[227,112,266,157]					10	275.31	48.904	273
1	1	1	0	2	29	1179	342	[1149,312,1202,374]					35	154.989	31.6624	154	274	75	368720	146.679	0.816026	0.661853	34	36.2417	11.9014	36	77	0	86219	1	0		1	1	1	0	3	8	1199	151	[1170,121,1227,185]					11	97.8576	18.6086	97
1	1	1	0	2	30	598	352	[572,328,626,375]					36	152.266	26.007	154	249	88	288544	116.838	0.862081	0.707893	35	36.1615	12.0679	36	81	0	68526	1	0		1	1	1	0	3	9	640	138	[619,118,665,160]					12	137.535	29.0073	137
1	1	1	0	2	31	1246	358	[1222,333,1276,382]					37	189.496	36.2123	191	319	95	378045	123.004	0.851087	0.805968	36	34.9308	11.529	35	77	0	69687	1	0		1	1	1	0	3	10	1274	154	[1251,134,1302,190]					13	117.845	24.8358	119
1	1	1	0	2	32	692	366	[663,340,715,396]					39	147.756	29.7102	147	248	69	317084	132.314	0.824214	0.693881	37	35.6603	11.5845	35	76	0	76527	1	0		1	1	1	0	3	11	1247	182	[1222,157,1270,208]					14	148.986	23.5174	149
1	1	1	0	2	33	603	407	[581,382,626,441]					40	130.438	28.4418	129	226	69	253962	120.044	0.82174	0.612424	38	32.4915	12.259	32	130	0	63261	1	0		1	1	1	0	3	12	1153	187	[1130,165,1181,217]					16	134.11	28.0679	133
1	1	1	0	2	34	225	503	[187,473,251,529]					41	204.904	32.0617	204	294	126	447101	134.533	0.805677	0.471321	39	41.0793	11.982	41	79	0	89635	1	0		1	1	1	0	3	13	708	192	[691,175,727,214]					17	170.231	27.8148	171
1	1	1	0	2	35	301	540	[270,516,333,566]					42	241.722	47.0398	238	390	143	554753	141.5	0.779615	0.690473	40	44.3268	12.529	44	87	1	101730	1	0		1	1	1	0	3	14	1227	246	[1203,222,1252,274]					18	181.184	39.1915	181
1	1	1	0	2	36	267	561	[250,531,302,582]					45	144.538	29.4292	147	216	70	176047	75.0969	0.661993	0.403212	43	34.6601	11.1095	35	77	0	42216	1	0		1	1	1	0	3	15	1304	270	[1278,244,1334,296]					19	170.134	28.4192	172
1	1	1	0	2	37	370	572	[346,545,394,603]					46	242.792	39.3863	243	372	152	500152	127.011	0.832064	0.727977	44	41.951	11.8662	42	85	4	86419	1	0		1	1	1	0	3	16	1317	333	[1286,305,1346,358]					20	163.655	31.7065	165
1	1	1	0	2	38	320	593	[295,567,344,621]					47	249.852	46.044	248	393	150	486212	119.982	0.783376	0.599427	45	46.8402	13.6537	47	98	0	91151	1	0		1	1	1	0	3	17	1236	557	[1204,532,1265,596]					24	88.7827	17.5624	89
1	1	1	0	2	39	270	626	[247,602,298,653]					49	142.037	27.4637	142	248	68	261206	113.385	0.737725	0.751925	47	33.7156	10.9189	34	69	0	62003	1	0		1	1	1	0	3	18	1253	659	[1222,640,1281,679]					27	136.045	20.193	136
1	1	1	0	2	40	389	655	[333,615,420,694]					50	241.206	44.5919	235	421	132	909345	232.443	0.64895	0.495462	48	36	14.1983	35	88	0	135720	1	0		1	1	1	0	3	19	1173	676	[1153,657,1191,704]					28	153.445	25.4086	152
1	1	1	0	2	41	771	633	[748,614,790,657]					51	157.305	37.8683	154	286	81	213778	83.7904	0.758388	0.700924	49	29.6659	11.3811	30	68	0	40316	0	0		1	1	1	0	3	20	1311	695	[1282,667,1339,726]					29	231.548	43.0435	236
1	1	1	0	2	42	510	657	[488,634,535,683]					53	196.098	39.5345	196	344	94	336505	105.802	0.844218	0.698894	51	46.9639	13.9716	46	98	5	80590	1	0		1	1	1	0	3	21	1201	694	[1182,678,1217,725]					30	168.469	28.7156	168
1	1	1	0	2	43	312	663	[288,639,345,687]					54	240.102	39.4557	240	353	142	495811	127.32	0.765159	0.685111	52	46.8896	13.6491	47	106	4	96827	1	0		1	1	1	0	3	22	1230	728	[1205,703,1260,755]					31	182.471	35.8714	180
1	1	1	0	2	44	252	676	[228,649,277,705]					55	214.42	37.5835	215	350	123	449853	129.354	0.882498	0.787825	53	46.7798	12.8614	47	90	1	98144	1	0		1	1	1	0	3	23	1273	751	[1244,723,1301,780]					32	231.463	44.7634	233
1	1	1	0	2	45	775	674	[753,643,802,698]					56	144.788	30.0163	148	225	60	219354	93.4087	0.718037	0.561317	54	31.5637	11.2977	32	69	0	47819	1	0		1	1	1	0	3	24	1297	787	[1272,759,1321,813]					34	183.606	33.2113	185
1	1	1	0	2	46	807	699	[782,671,830,733]					57	210.699	40.9803	215	354	106	495564	145.015	0.8526	0.664574	55	38.3452	12.0887	38	74	0	90188	1	0		1	1	1	0	3	25	567	947	[544,927,590,973]					35	117.93	26.5976	120
1	1	1	0	2	47	751	710	[723,684,774,735]					58	254.159	56.9426	246	400	137	457741	111.042	0.790399	0.664642	56	44.286	13.6994	44	93	0	79759	1	0		1	1	1	0	3	26	585	974	[559,952,606,995]					36	135.698	25.7244	135
1	1	1	0	2	48	348	707	[316,683,380,732]					59	215.512	32.3362	216	321	135	511194	146.248	0.835245	0.658807	57	46.0173	12.2093	46	86	4	109153	1	0		1	1	1	0	5	1	1267	70	[1239,40,1298,105]					3	99.3198	17.9732	100
1	1	1	0	2	49	538	706	[518,685,559,734]					60	183.475	34.8528	185	274	104	295945	99.451	0.859305	0.74662	58	39.4445	12.22	39	79	6	63624	1	0		1	1	1	0	5	2	1292	146	[1261,116,1322,174]					4	82.4173	18.1241	82
1	1	1	0	2	50	271	736	[244,710,309,764]					62	239.903	39.9497	241	371	131	601197	154.51	0.878841	0.703285	60	47.7741	13.7668	48	98	0	119722	1	0		1	1	1	0	5	3	1312	219	[1291,193,1333,243]					6	118.686	19.7982	119
1	1	1	0	2	51	349	747	[324,731,369,778]					63	173.53	36.7436	173	285	89	190015	67.5132	0.687171	0.482189	61	37.6849	12.4695	38	72	0	41265	1	0		1	1	1	0	5	4	202	280	[177,257,227,307]					7	193.628	39.9446	194
1	1	1	0	2	52	320	763	[299,740,342,787]					64	238.441	49.633	238	375	129	353846	91.4974	0.751847	0.7134	62	50.1947	14.929	50	106	6	74489	1	0		1	1	1	0	5	5	897	306	[863,286,921,327]					8	172.72	37.3778	175
1	1	1	0	2	53	389	794	[339,759,443,830]					66	215.395	41.4003	214	365	105	1174117	336.086	0.809247	0.649521	64	45.9475	13.0397	45	95	0	250460	1	0		1	1	1	0	5	6	164	327	[148,306,185,356]					9	253.025	53.5775	252
1	1	1	0	2	54	204	792	[179,770,231,818]					67	176.818	35.7746	176	293	83	306425	106.85	0.895967	0.6086	65	41.2995	13.6584	42	87	0	71572	1	0		1	1	1	0	5	7	1289	328	[1249,305,1315,350]					10	186.578	35.495	185
1	1	1	0	2	55	337	810	[318,789,361,827]					68	194.948	43.3255	193	338	96	220291	69.6712	0.834023	0.68782	66	44.6726	13.3735	45	87	2	50480	1	0		1	1	1	0	5	8	840	344	[814,318,862,369]					11	165.565	25.8455	166
1	1	1	0	2	56	1165	833	[1142,809,1191,869]					69	182.652	28.35	184	272	111	417359	140.884	0.822441	0.683201	67	38.6241	11.7504	39	81	0	88256	1	0		1	1	1	0	5	9	935	346	[913,323,958,377]					12	205.973	35.1266	207
1	1	1	0	2	57	299	841	[273,820,343,864]					70	236.452	38.1208	240	348	136	479051	124.915	0.761414	0.536276	68	46.461	13.023	46	95	6	94130	1	0		1	1	1	0	5	10	885	353	[862,330,906,376]					13	235.668	34.1283	238
1	1	1	0	2	58	183	848	[156,823,215,876]					71	215.295	34.4327	217	329	120	458794	131.389	0.860261	0.693386	69	48.2816	12.9269	49	84	2	102888	1	0		1	1	1	0	5	11	1183	370	[1161,349,1210,393]					14	131.87	24.2364	132
1	1	1	0	2	59	1127	870	[1102,837,1155,900]					73	177.546	35.1641	179	282	92	428773	148.899	0.818146	0.651988	71	36.1482	11.9715	36	79	0	87298	1	0		1	1	1	0	5	12	1235	367	[1217,349,1268,387]					15	140.737	24.9751	141
1	1	1	0	2	60	347	884	[325,843,400,917]					74	207.159	35.3087	209	333	118	649858	193.415	0.70766	0.46135	72	45.2595	13.6292	45	103	2	141979	1	0		1	1	1	0	5	13	185	391	[158,367,214,422]					16	222.647	58.6311	214
1	1	1	0	2	61	1208	880	[1185,852,1230,904]					75	214.534	36.6633	217	310	120	373075	107.22	0.752983	0.681299	73	44.4089	13.0438	44	84	0	77227	1	0		1	1	1	0	5	14	820	394	[799,369,849,419]					17	156.522	30.353	156
1	1	1	0	2	62	264	878	[241,854,286,900]					76	185.71	36.5885	185	314	101	311435	103.397	0.839248	0.805331	74	42.4985	13.4727	43	86	0	71270	1	0		1	1	1	0	5	15	870	405	[848,380,895,429]					18	242.878	33.0939	243
1	1	1	0	2	63	210	889	[186,867,232,912]					77	166.501	28.1169	165	244	98	262073	97.0464	0.847084	0.798659	75	40.8501	12.5997	41	82	0	64298	1	0		1	1	1	0	5	16	872	453	[844,425,906,481]					20	210.648	33.0404	212
1	1	1	0	2	64	306	891	[290,875,325,922]					78	217.469	36.0469	216	324	134	284450	80.646	0.735366	0.599885	76	48.9419	14.6526	48	96	3	64016	1	0		1	1	1	0	5	17	820	450	[800,432,844,479]					21	166.198	31.0793	163
1	1	1	0	2	65	391	909	[367,885,445,946]					80	166.247	31.7309	167	296	71	522682	193.846	0.675739	0.509945	78	38.6574	11.8289	38	80	0	121539	1	0		1	1	1	0	5	18	156	460	[135,436,178,486]					22	323.282	55.789	330
1	1	1	0	2	66	196	939	[173,915,221,965]					81	187.977	44.02	183	309	98	330840	108.514	0.904032	0.794918	79	42.5614	13.8016	42	94	0	74908	1	0		1	1	1	0	5	19	100	470	[71,445,133,497]					23	160.816	25.9319	163
1	1	1	0	2	67	250	951	[230,916,290,986]					82	181.26	33.6235	180	301	101	398591	135.581	0.695541	0.416299	80	46.025	13.5554	46	99	8	101209	1	0		1	1	1	0	5	20	842	491	[802,468,870,515]					25	239.958	47.0998	242
1	1	1	0	2	68	325	934	[292,914,354,956]					83	181.141	39.1582	178	308	104	340907	116.036	0.747952	0.546433	81	42.6036	12.9353	42	94	0	80180	1	0		1	1	1	0	5	21	873	514	[851,495,895,535]					26	176.785	29.6004	177
1	1	1	0	2	69	439	961	[417,934,461,986]					85	165.409	31.6001	167	276	83	278880	103.952	0.835542	0.746506	83	40.2473	12.9512	40	86	0	67857	1	0		1	1	1	0	5	22	912	538	[888,505,936,568]					27	145.577	29.126	145
1	1	1	0	2	70	213	970	[185,944,227,987]					86	163.06	29.1406	162	265	73	159962	60.4845	0.681429	0.489646	84	38.8573	11.9067	38	85	5	38119	1	0		1	1	1	0	5	23	731	570	[698,529,765,614]					28	214.317	53.8223	208
1	1	1	0	2	71	336	971	[315,953,355,1001]					87	212.968	34.3918	213	317	123	280479	81.2009	0.684096	0.577119	85	47.6515	12.9956	47	96	2	62757	1	0		1	1	1	0	5	24	785	586	[755,558,810,610]					29	188.451	36.619	187
1	1	1	0	1	1	455	32	[426,4,483,61]					2	114.979	23.0684	116	196	53	265256	142.24	0.821826	0.630842	1	29.6038	11.4134	29	71	0	68296	0	0		1	1	1	0	5	25	715	628	[689,603,744,653]					30	176.183	37.0757	173
1	1	1	0	1	2	835	39	[813,12,857,73]					3	220.416	37.8069	220	344	134	489102	136.815	0.898969	0.680662	2	37.8495	11.681	38	97	0	83988	1	0		1	1	1	0	5	26	836	626	[814,605,860,646]					31	168.795	27.0419	169
1	1	1	0	1	3	494	103	[461,54,529,144]					4	137.506	38.5435	131	281	42	543425	243.664	0.710944	0.645291	3	35.917	12.775	36	80	0	141944	1	0		1	1	1	0	5	27	213	647	[181,609,246,680]					32	239.535	66.184	235
1	1	1	0	1	4	883	95	[860,72,907,131]					6	222.129	37.9948	221	375	136	491350	136.383	0.942654	0.741333	5	37.519	11.88	38	83	0	82992	1	0		1	1	1	0	5	28	792	655	[769,631,817,686]					33	197.414	32.4496	197
1	1	1	0	1	5	615	100	[592,78,647,128]					7	118.001	20.4195	118	200	64	197770	103.335	0.838955	0.649929	6	38.1629	13.4664	39	90	0	63961	1	0		1	1	1	0	5	29	893	682	[863,653,921,709]					34	204.661	34.636	207
1	1	1	0	1	6	648	138	[612,98,684,182]					8	207.157	40.6053	207	344	98	941942	280.35	0.83509	0.777274	7	35.6468	11.6341	36	80	0	162086	1	0		1	1	1	0	5	30	256	691	[217,657,288,740]					35	234.256	67.9788	226
1	1	1	0	1	7	834	140	[806,111,861,169]					9	222.255	36.9551	223	348	134	509631	141.377	0.922468	0.795062	8	37.4217	11.9119	38	80	0	85808	1	0		1	1	1	0	5	31	967	697	[940,671,992,724]					37	136.541	27.4375	137
1	1	1	0	1	8	423	152	[397,115,452,177]					11	142.286	33.055	141	275	68	321994	139.527	0.759255	0.637126	9	33.6894	10.9824	34	77	1	76239	1	0		1	1	1	0	5	32	690	717	[663,685,719,757]					39	163.051	30.9368	164
1	1	1	0	1	9	462	149	[441,130,490,173]					12	213.805	49.3703	206	345	114	298258	86.01	0.758399	0.526235	10	35.3556	12.6577	35	77	0	49321	1	0		1	1	1	0	5	33	832	714	[811,695,854,735]					40	306.002	58.8344	305
1	1	1	0	1	10	1170	154	[1141,130,1202,181]					13	190.202	34.3656	191	307	111	408363	132.375	0.819045	0.626565	11	36.327	12.083	36	82	0	77994	1	0		1	1	1	0	5	34	900	757	[872,726,929,794]					42	283.566	44.7698	285
1	1	1	0	1	11	682	186	[661,157,701,235]					14	124.631	28.1922	125	212	56	279672	138.356	0.737631	0.459829	12	20.9857	9.68491	21	57	0	47092	0	0		1	1	1	0	5	35	758	748	[738,730,777,775]					43	191.395	28.882	194
1	1	1	0	1	12	1146	198	[1119,177,1168,223]					16	229.118	39.9874	231	336	123	340928	91.744	0.753058	0.60029	14	45.8891	13.8042	46	85	5	68283	1	0		1	1	1	0	5	36	972	760	[922,734,1003,789]					44	185.071	36.6914	184
1	1	1	0	1	13	418	201	[398,181,441,234]					17	158.852	30.4697	160	244	74	264648	102.719	0.823491	0.643232	15	29.6375	11.1428	29	63	0	49376	0	0		1	1	1	0	5	37	797	769	[772,740,829,803]					45	214.549	40.5316	217
1	1	1	0	1	14	533	211	[497,183,558,271]					18	172.797	27.2089	173	267	94	650582	232.135	0.780333	0.493233	16	35.9838	11.6161	36	78	0	135479	1	0		1	1	1	0	5	38	80	767	[60,742,101,796]					46	246.412	39.0871	251
1	1	1	0	1	15	470	227	[446,204,494,252]					19	165.932	30.597	168	252	86	276608	102.78	0.862393	0.728144	17	31.216	11.1808	31	64	0	52037	1	0		1	1	1	0	5	39	1036	775	[1008,753,1065,796]					47	141.683	27.1095	141
1	1	1	0	1	16	1159	238	[1127,220,1184,258]					20	197.129	35.4616	199	301	109	338274	105.802	0.825519	0.592242	18	39.743	12.11	40	90	0	68199	1	0		1	1	1	0	5	40	117	798	[92,774,140,827]					48	244.499	45.4164	247
1	1	1	0	1	17	1164	285	[1133,267,1188,304]					22	186.097	33.3441	184	299	95	299244	99.1427	0.837874	0.57397	19	42.9496	12.9588	43	85	0	69063	1	0		1	1	1	0	5	41	756	810	[727,790,779,830]					50	156.318	24.756	157
1	1	1	0	1	18	391	315	[344,276,440,354]					23	121.97	24.4267	123	208	47	664494	335.902	0.739978	0.717847	20	33.2085	11.4608	33	80	0	180920	1	0		1	1	1	0	5	42	880	829	[860,810,911,853]					51	189.893	39.5025	189
1	1	1	0	1	19	51	304	[33,288,67,335]					24	192.436	34.6324	194	289	109	252091	80.7693	0.926633	0.63396	21	41.4374	13.5134	42	84	0	54283	1	0		1	1	1	0	5	43	793	851	[764,827,817,874]					52	145.682	23.5008	145
1	1	1	0	1	20	659	303	[636,277,680,345]					25	132.161	27.3135	135	214	61	272119	126.95	0.788809	0.544188	22	40.3443	13.3721	40	85	0	83069	1	0		1	1	1	0	5	44	33	862	[10,832,55,890]					53	211.27	39.9306	211
1	1	1	0	1	21	588	347	[572,310,611,364]					27	175.813	44.8574	177	319	77	228908	80.276	0.694804	0.482735	23	33.0814	12.6874	33	73	0	43072	1	0		1	1	1	0	5	45	878	870	[840,849,900,892]					54	167.475	30.4146	168
1	1	1	0	1	22	616	331	[600,314,642,349]					28	300.871	49.8898	301	459	174	329755	67.5749	0.834553	0.623227	24	36.0757	11.4129	37	82	2	39539	1	0		1	1	1	0	5	46	96	880	[71,855,120,925]					55	203.124	36.7327	205
1	1	1	0	1	23	308	403	[278,365,340,438]					29	152.232	28.291	154	240	77	558842	226.339	0.827045	0.756825	25	36.07	12.0165	36	78	0	132413	1	0		1	1	1	0	5	47	753	895	[722,869,780,922]					56	226.263	33.3175	225
1	1	1	0	1	24	585	395	[561,369,609,418]					30	167.711	33.4936	169	287	90	283599	104.26	0.926685	0.781357	26	35.0101	12.7304	35	78	0	59202	1	0		1	1	1	0	5	48	189	893	[163,870,221,916]					57	213.69	37.6592	216
1	1	1	0	1	25	380	427	[348,382,417,455]					31	173.989	41.2733	167	335	86	548064	194.216	0.822317	0.603173	27	37.1625	13.4998	37	93	0	117062	1	0		1	1	1	0	5	49	136	908	[110,878,161,941]					58	213.265	34.1774	213
1	1	1	0	1	26	50	414	[26,391,72,440]					32	160.17	36.2406	160	290	71	268285	103.274	0.899557	0.762583	28	39.2263	13.8176	39	116	0	65704	1	0		1	1	1	0	5	50	928	920	[877,883,970,964]					59	190.277	31.7628	192
1	1	1	0	1	27	470	413	[450,395,490,435]					33	231.469	44.7853	233	368	135	268272	71.4592	0.904854	0.678415	29	48.4875	15.1322	48	94	1	56197	1	0		1	1	1	0	5	51	1241	932	[1210,909,1268,957]					60	187.266	32.6242	191
1	1	1	0	1	28	528	445	[492,404,561,494]					34	265.756	55.1048	266	425	116	1208126	280.288	0.838762	0.665043	30	35.6593	12.2546	36	80	0	162107	1	0		1	1	1	0	5	52	1137	937	[1115,915,1165,972]					62	123.128	23.0004	122
1	1	1	0	1	29	433	429	[414,406,455,455]					35	148.89	29.8778	149	246	72	229588	95.0734	0.830362	0.704197	31	35.1667	13.0806	35	77	0	54227	1	0		1	1	1	0	5	53	723	951	[706,914,746,972]					63	153.205	25.8484	154
1	1	1	0	1	30	472	479	[444,450,493,509]					36	274.973	40.5775	277	394	133	483402	108.391	0.763102	0.641702	32	47.0825	12.9327	47	88	0	82771	1	0		1	1	1	0	5	54	1012	942	[958,913,1044,973]					64	246.832	58.7418	234
1	1	1	0	1	31	574	485	[552,459,594,509]					38	270.433	51.2759	274	463	152	453516	103.397	0.885981	0.755631	34	43.6541	12.6008	43	79	4	73208	1	0		1	1	1	0	5	55	792	950	[759,923,816,986]					65	215.695	48.5272	221
1	1	1	0	1	32	626	478	[606,457,647,511]					39	169.245	40.5014	165	325	78	283993	103.459	0.852449	0.629582	35	34.2813	12.4312	34	71	0	57524	1	0		1	1	1	0	5	56	1193	978	[1166,954,1219,1004]					66	126.625	22.2725	126
1	1	1	0	1	33	362	520	[345,500,382,538]					40	232.393	59.4041	230	427	113	243083	64.4921	0.835396	0.630528	36	28.5344	10.7482	29	59	0	29847	0	0		1	1	1	0	5	57	988	984	[964,966,1037,1003]					69	204.916	29.6816	204
1	1	1	0	1	34	546	535	[517,511,570,560]					41	253.898	38.6513	255	397	158	463110	112.46	0.922894	0.728687	37	43.9879	12.3692	44	84	1	80234	1	0		1	1	1	0	6	1	77	99	[48,72,104,130]					3	93.0674	19.3948	93
1	1	1	0	1	35	312	547	[293,528,336,572]					42	137.969	27.4745	136	226	77	174255	77.8714	0.828895	0.585754	38	34.3903	11.8978	35	75	0	43435	1	0		1	1	1	0	6	2	1170	147	[1144,123,1194,178]					5	267.909	45.7982	265
1	1	1	0	1	36	500	558	[478,532,520,579]					43	217.336	44.6063	217	384	120	307965	87.3665	0.849945	0.618604	39	40.9901	12.7185	41	86	3	58083	1	0		1	1	1	0	6	3	1232	175	[1207,151,1258,209]					7	270.723	48.3982	275
1	1	1	0	1	37	636	570	[620,547,653,598]					44	214.391	40.9891	213	340	130	264344	76.0218	0.81009	0.563845	40	38.7916	13.5277	39	86	0	47830	1	0		1	1	1	0	6	4	1107	177	[1088,161,1136,201]					8	260.109	57.8907	251
1	1	1	0	1	38	460	574	[444,549,475,594]					46	243.887	40.1116	245	356	158	263154	66.5268	0.850912	0.616334	42	48.5876	13.5221	49	91	0	52426	1	0		1	1	1	0	6	5	56	191	[27,162,85,219]					9	174.3	33.3405	175
1	1	1	0	1	39	382	599	[327,549,407,632]					47	151.412	36.334	151	297	64	542965	221.098	0.648462	0.475503	43	41.4506	13.5457	41	89	0	148642	1	0		1	1	1	0	6	6	1199	202	[1173,170,1235,229]					10	250.876	31.9097	252
1	1	1	0	1	40	607	594	[586,559,626,619]					49	187.519	34.3629	190	302	100	330784	108.761	0.83282	0.54595	45	40.8571	13.3244	42	82	0	72072	1	0		1	1	1	0	6	7	336	221	[314,202,371,240]					12	253.238	40.4403	259
1	1	1	0	1	41	488	611	[463,579,510,647]					51	251.059	37.5037	248	404	157	600532	147.481	0.711013	0.583807	47	44.9816	12.8676	45	90	4	107596	1	0		1	1	1	0	6	8	30	262	[2,237,57,285]					13	271.111	46.3461	275
1	1	1	0	1	42	553	597	[536,578,569,627]					52	236.676	41.5126	237	356	144	274308	71.4592	0.78075	0.558804	48	48.6238	13.4598	49	92	2	56355	1	0		1	1	1	0	6	9	318	264	[296,237,339,296]					14	264.006	46.1105	267
1	1	1	0	1	43	671	605	[649,576,694,642]					53	195.795	39.714	194	337	97	427029	134.472	0.908856	0.602408	49	39.9014	12.2395	40	82	0	87025	1	0		1	1	1	0	6	10	355	255	[327,236,373,273]					15	266.287	47.2591	272
1	1	1	0	1	44	439	618	[422,598,458,644]					54	217.801	32.6666	218	314	134	262886	74.4187	0.806907	0.627593	50	46.3455	12.1233	46	82	6	55939	1	0		1	1	1	0	6	11	1241	277	[1222,257,1262,295]					17	138.238	21.3208	138
1	1	1	0	1	45	590	636	[572,607,609,666]					55	246.224	44.8895	242	384	145	417596	104.568	0.884809	0.576539	51	48.3284	13.9855	48	97	0	81965	1	0		1	1	1	0	6	12	376	292	[355,267,395,318]					18	175.862	28.3363	176
1	1	1	0	1	46	631	665	[611,630,651,692]					57	236.904	49.0961	239	393	107	453197	117.948	0.879578	0.544818	53	43.609	13.8423	44	87	0	83424	1	0		1	1	1	0	6	13	1167	297	[1138,272,1190,315]					19	159.249	32.6715	160
1	1	1	0	1	47	539	656	[509,636,556,680]					58	254.753	59.2794	257	408	118	305958	74.0488	0.703885	0.522679	54	33.7502	10.2439	34	69	4	40534	1	0		1	1	1	0	6	14	61	310	[26,286,84,333]					20	237.333	36.8879	236
1	1	1	0	1	48	449	677	[426,649,472,704]					59	274.959	45.593	272	415	170	566140	126.95	0.866862	0.778818	55	44.0423	12.5867	44	79	3	90683	1	0		1	1	1	0	6	15	687	335	[657,305,722,364]					22	291.285	41.9636	295
1	1	1	0	1	49	1018	682	[1002,658,1035,699]					60	220.073	37.2046	222	340	122	244721	68.5614	0.818491	0.665387	56	38.7221	12.7979	38	81	5	43059	1	0		1	1	1	0	6	16	1029	486	[1003,456,1055,520]					24	141.995	26.229	144
1	1	1	0	1	50	387	689	[361,659,416,720]					61	243.324	50.524	244	402	131	599064	151.797	0.904358	0.679316	57	39.2258	13.2315	39	86	0	96574	1	0		1	1	1	0	6	17	1095	497	[1066,472,1127,524]					25	136.741	28.73	136
1	1	1	0	1	51	1178	681	[1152,660,1199,703]					62	161.242	28.858	162	259	90	235414	90.0177	0.77928	0.71955	58	30.2753	11.0851	31	66	0	44202	1	0		1	1	1	0	6	18	961	531	[928,503,991,558]					27	145.703	29.8748	148
1	1	1	0	1	52	324	690	[297,664,353,721]					63	239.487	46.4486	242	362	109	590815	152.105	0.917456	0.775926	59	38.4605	12.2119	39	75	0	94882	1	0		1	1	1	0	6	19	1087	570	[1057,539,1118,604]					29	250.162	41.2422	256
1	1	1	0	1	53	976	683	[961,665,992,707]					64	233.624	39.1064	237	349	140	233157	61.5326	0.836698	0.580201	60	31.024	10.8801	31	67	0	30962	1	0		1	1	1	0	6	20	1149	583	[1129,539,1169,609]					30	142.472	31.6372	142
1	1	1	0	1	54	1126	694	[1106,671,1151,715]					65	184.949	41.9345	182	313	84	256709	85.5784	0.839675	0.681024	61	32.7514	12.0468	33	76	0	45459	1	0		1	1	1	0	6	21	993	602	[949,575,1018,624]					32	145.668	32.4444	148
1	1	1	0	1	55	576	691	[558,673,594,714]					66	246.588	43.6614	245	381	152	282590	70.6577	0.873257	0.809704	62	49.0899	14.7583	49	93	3	56257	1	0		1	1	1	0	6	22	894	717	[860,688,921,757]					35	179.505	34.6459	178
1	1	1	0	1	56	612	704	[594,677,633,731]					67	186.838	33.176	187	291	107	274465	90.5726	0.800619	0.593552	63	38.4398	12.0573	39	74	0	56468	1	0		1	1	1	0	6	23	932	851	[903,807,955,880]					39	184.935	39.1745	180
1	1	1	0	1	57	527	709	[503,685,554,733]					68	261.63	37.9931	264	401	161	461254	108.699	0.91928	0.765424	64	43.9711	11.7412	44	85	4	77521	1	0		1	1	1	0	6	24	986	866	[959,839,1016,893]					40	198.379	34.3236	196
1	1	1	0	1	58	1059	725	[1038,704,1080,747]					70	221.97	37.3081	224	335	134	277907	77.1932	0.894153	0.621503	66	37.6094	12.3459	38	89	0	47087	1	0		1	1	1	0	6	25	872	881	[848,857,897,907]					41	212.259	42.3732	213
1	1	1	0	1	59	1123	730	[1096,707,1143,762]					71	143.363	33.6007	148	231	57	247301	106.356	0.73417	0.596014	67	25.7983	9.99663	25	66	0	44502	0	0		1	1	1	0	6	26	244	887	[217,859,273,918]					42	188.146	33.5961	190
1	1	1	0	1	60	444	738	[410,715,474,761]					72	244.1	48.1613	244	422	131	581691	146.926	0.923881	0.697326	68	36.7042	12.5303	37	77	0	87466	1	0		1	1	1	0	6	27	178	915	[151,888,208,942]					43	191.725	38.7759	190
1	1	1	0	1	61	1083	744	[1065,727,1109,767]					73	218.913	36.6477	222	332	129	283055	79.7211	0.826049	0.619444	69	35.8051	11.7554	36	72	1	46296	1	0		1	1	1	0	6	28	1006	932	[981,900,1037,956]					45	218.528	41.4248	217
1	1	1	0	1	62	577	749	[553,729,599,769]					74	185.938	29.5301	186	275	107	263846	87.4898	0.879965	0.720606	70	38.5645	13.2403	39	76	0	54723	1	0		1	1	1	0	6	29	898	943	[868,913,928,975]					46	228.412	32.4434	229
1	1	1	0	1	63	1039	765	[1015,747,1061,783]					75	213.443	39.4452	212	326	125	257626	74.4187	0.799891	0.678511	71	37.6943	12.0991	38	79	1	45497	1	0		1	1	1	0	6	30	785	949	[755,927,807,972]					47	192.043	38.8703	194
1	1	1	0	1	64	1112	784	[1092,764,1135,800]					76	213.582	38.7819	216	333	116	231737	66.8967	0.770664	0.544823	72	32.6756	11.4114	33	63	0	35453	1	0		1	1	1	0	6	31	833	947	[815,929,852,983]					48	223.279	37.1912	225
1	1	1	0	1	65	1025	804	[1005,783,1044,824]					77	222.083	35.355	221	330	128	263168	73.0623	0.916655	0.772732	73	36.5418	11.793	37	79	0	43302	1	0		1	1	1	0	6	32	485	942	[461,928,513,966]					49	162.919	34.6333	164
1	1	1	0	1	66	1098	814	[1080,798,1116,839]					78	211.837	40.2494	214	323	109	216286	62.9507	0.785078	0.647132	74	39.7081	12.7109	39	86	0	40542	1	0		1	1	1	0	6	33	978	964	[953,939,1004,993]					50	224.963	35.6131	225
1	1	1	0	1	67	1055	822	[1038,803,1073,845]					79	209.235	46.0437	213	341	117	244386	72.0141	0.883065	0.763535	75	38.4007	12.5636	38	76	0	44852	1	0		1	1	1	0	6	34	1037	966	[1003,941,1060,988]					51	120.033	20.7173	120
1	1	1	0	7	1	1124	75	[1097,41,1150,107]					2	175.489	42.0065	173	320	70	416259	146.248	0.835245	0.602144	1	26.1311	10.5622	26	67	0	61983	0	0		1	1	1	0	6	35	858	984	[836,961,879,1013]					53	279.403	53.6325	275
1	1	1	0	7	2	838	160	[818,139,859,188]					3	160.627	29.8013	162	253	83	248650	95.4434	0.794549	0.737416	2	34.9412	12.5038	35	76	0	54089	1	0		1	1	1	0	6	36	1075	984	[1051,966,1093,1001]					54	177.197	36.5623	173
1	1	1	0	7	3	409	204	[373,170,443,242]					4	140.922	25.6308	142	225	65	545933	238.855	0.82431	0.875235	3	39.8185	12.0625	40	85	0	154257	1	0		1	1	1	0	7	1	425	68	[390,44,465,94]					3	118.671	28.01	117
1	1	1	0	7	4	838	213	[817,194,859,234]					5	192.17	41.6354	197	287	89	242711	77.8714	0.858723	0.720303	4	31.7633	11.6577	32	69	0	40117	1	0		1	1	1	0	7	2	808	111	[776,82,834,137]					6	189.502	29.3915	187
1	1	1	0	7	5	891	225	[875,207,911,261]					6	172.504	31.9453	174	264	99	232881	83.2355	0.826046	0.532974	5	37.5681	12.1475	38	73	4	50717	1	0		1	1	1	0	7	3	875	108	[847,85,911,131]					7	142.664	23.8852	142
1	1	1	0	7	6	864	271	[843,251,890,294]					7	179.56	31.5793	180	271	98	245279	84.222	0.791679	0.706788	6	32.0454	11.0275	32	70	0	43774	1	0		1	1	1	0	7	4	751	132	[730,107,774,162]					9	229.698	37.0407	232
1	1	1	0	7	7	822	281	[800,255,852,306]					8	169.412	29.7532	171	260	84	308161	112.152	0.747654	0.580963	7	35.5184	12.15	36	76	0	64608	1	0		1	1	1	0	7	5	435	155	[411,133,465,178]					10	195.373	26.5989	197
1	1	1	0	7	8	810	407	[791,385,830,435]					9	178.086	36.8161	181	277	99	268732	93.0388	0.881815	0.689796	8	39.2903	13.8274	39	89	0	59289	1	0		1	1	1	0	7	6	825	168	[803,139,846,191]					11	200.908	45.9652	200
1	1	1	0	7	9	779	457	[761,434,799,481]					10	197.376	39.0392	200	293	113	268826	83.9754	0.881794	0.720589	9	39.7327	13.9829	40	84	0	54116	1	0		1	1	1	0	7	7	475	169	[446,149,501,189]					12	287.958	51.0051	294
1	1	1	0	7	10	553	478	[529,455,579,503]					11	284.064	56.3678	288	426	157	514439	111.659	0.904937	0.845431	10	43.9994	14.0149	44	102	0	79683	1	0		1	1	1	0	7	8	789	187	[764,155,821,212]					13	222.998	39.1467	219
1	1	1	0	7	11	798	511	[779,493,824,530]					12	207.352	36.3771	210	310	120	269558	80.1527	0.873404	0.674758	11	39.0638	12.6652	39	81	0	50783	1	0		1	1	1	0	7	9	627	270	[599,248,652,293]					19	296.682	60.0865	295
1	1	1	0	7	12	767	538	[754,524,784,582]					13	239.073	54.0416	240	387	126	311034	80.2144	0.769004	0.410599	12	33.6587	12.1583	33	94	1	43790	1	0		1	1	1	0	7	10	587	285	[567,257,613,305]					20	179.303	41.0132	175
1	1	1	0	7	13	740	549	[701,531,756,584]					14	194.967	46.5079	192	363	98	326765	103.335	0.693163	0.430243	13	23.4934	9.63219	24	55	0	39375	0	0		1	1	1	0	7	11	562	335	[520,310,607,368]					22	166.812	34.6913	168
1	1	1	0	7	14	804	557	[783,538,825,582]					15	203.163	37.0917	204	306	112	273458	82.9889	0.804255	0.640898	14	31.4361	10.8209	32	66	0	42313	1	0		1	1	1	0	7	12	510	346	[483,319,540,381]					23	152.08	35.0728	154
1	1	1	0	7	15	775	635	[754,612,795,662]					17	174.954	35.9014	177	280	87	276427	97.4164	0.890922	0.727607	16	31.3494	11.4269	31	74	0	49532	1	0		1	1	1	0	7	13	487	378	[446,350,513,420]					24	142.119	29.1266	140
1	1	1	0	7	16	728	692	[706,658,749,714]					18	205.437	36.22	206	326	115	374307	112.337	0.887527	0.682145	17	37.4506	11.8294	38	80	0	68235	1	0		1	1	1	0	7	14	587	402	[558,375,631,431]					25	198.604	50.1907	194
1	1	1	0	7	17	704	729	[681,708,733,752]					19	176.877	34.315	177	279	103	291670	101.671	0.788764	0.601433	18	31.9588	11.3154	32	70	0	52700	1	0		1	1	1	0	7	15	128	557	[104,535,151,580]					29	152.304	26.8746	154
1	1	1	0	7	18	769	755	[748,732,791,782]					21	168.051	37.9586	166	276	89	289215	106.11	0.899405	0.721101	20	28.6508	11.2748	29	64	0	49308	0	0		1	1	1	0	7	16	39	570	[16,548,73,595]					30	149.859	24.9759	150
1	1	1	0	7	19	641	763	[619,741,665,785]					22	223.569	45.983	223	362	126	357711	98.6495	0.94348	0.820342	21	38.1069	12.7863	38	83	0	60971	1	0		1	1	1	0	7	17	913	587	[886,559,939,611]					31	122.935	23.1879	122
1	1	1	0	7	20	137	759	[121,742,153,790]					23	187.697	55.5951	184	359	68	200273	65.7869	0.762947	0.475373	22	27.9644	10.4624	28	64	0	29838	0	0		1	1	1	0	7	18	96	590	[76,567,118,611]					32	158.365	25.1599	159
1	1	1	0	7	21	828	786	[802,763,861,811]					25	143.789	32.0433	146	236	64	279238	119.736	0.75706	0.577057	24	25.257	10.5685	25	59	0	49049	0	0		1	1	1	0	7	19	859	616	[834,590,884,643]					33	141.632	24.7737	141
1	1	1	0	7	22	99	826	[74,801,133,850]					27	163.573	29.8589	164	269	87	350373	132.067	0.845501	0.737496	25	31.7302	11.8365	32	69	0	67966	1	0		1	1	1	0	7	20	67	629	[37,598,97,659]					34	190.525	33.5632	195
1	1	1	0	7	23	873	827	[841,809,894,847]					28	178.139	33.7166	176	304	99	260795	90.2643	0.740228	0.588984	26	29.1714	10.3468	30	70	0	42707	0	0		1	1	1	0	7	21	1060	663	[1035,639,1085,688]					35	178.576	32.6732	176
1	1	1	0	7	24	1175	845	[1149,818,1202,872]					29	221.78	55.4607	218	433	95	472170	131.265	0.825824	0.690669	27	35.6764	12.7249	36	89	0	75955	1	0		1	1	1	0	7	22	851	668	[821,642,878,695]					36	125.279	22.6514	125
1	1	1	0	7	25	166	851	[134,824,206,877]					30	243.905	63.4549	236	451	108	627811	158.702	0.734503	0.532751	28	41.81	13.5463	42	94	0	107619	1	0		1	1	1	0	7	23	94	688	[74,664,114,715]					37	167.653	28.0887	167
1	1	1	0	7	26	34	868	[2,839,65,906]					31	203.245	34.2525	203	312	111	557297	169.061	0.700427	0.652069	29	30.2834	10.3562	30	75	0	83037	1	0		1	1	1	0	7	24	806	692	[770,666,830,742]					39	114.708	23.1979	112
1	1	1	0	7	27	112	873	[87,844,136,900]					32	240.915	44.8397	239	375	145	480143	122.88	0.763808	0.689452	30	41.9508	12.9326	41	86	0	83608	1	0		1	1	1	0	7	25	141	708	[120,681,163,730]					40	169.124	29.752	169
1	1	1	0	7	28	904	862	[885,845,931,881]					33	200.822	40.1959	198	316	118	246409	75.6518	0.787149	0.676203	31	31.3684	10.4825	31	69	0	38489	1	0		1	1	1	0	7	26	47	711	[24,684,71,738]					41	157.636	26.603	158
1	1	1	0	7	29	852	883	[829,860,876,905]					34	172.431	38.8384	170	298	92	277441	99.2044	0.851342	0.778658	32	28.6482	10.6981	28	60	0	46095	0	0		1	1	1	0	7	27	969	726	[948,706,992,757]					43	199.274	36.8356	194
1	1	1	0	7	30	470	884	[443,862,496,908]					35	294.077	50.0746	297	490	173	555511	116.468	0.906285	0.785389	33	39.1403	11.4919	39	75	3	73936	1	0		1	1	1	0	7	28	175	745	[153,713,196,769]					45	147.512	31.2099	144
1	1	1	0	7	31	190	882	[168,863,210,904]					36	307.507	69.4807	287	492	175	391149	78.4263	0.746498	0.701419	34	47.1871	15.5263	46	111	6	60022	1	0		1	1	1	0	7	29	120	738	[98,721,144,757]					46	196.635	27.2279	195
1	1	1	0	7	32	921	908	[901,887,945,929]					37	169.311	32.9674	170	265	89	255829	93.1621	0.868024	0.776567	35	26.869	11.2368	27	63	0	40599	0	0		1	1	1	0	7	30	795	771	[749,732,839,801]					47	141.017	32.2812	138
1	1	1	0	7	33	47	909	[24,886,69,938]					39	234.31	37.758	232	365	153	359197	94.5185	0.703006	0.581665	37	42.9876	12.317	43	79	1	65900	1	0		1	1	1	0	7	31	1085	755	[1059,733,1113,778]					48	199.852	46.8109	196
1	1	1	0	7	34	168	927	[135,895,205,961]					40	259.59	54.273	260	416	119	929074	220.667	0.840113	0.746423	38	43.5921	14.2361	44	90	0	156016	1	0		1	1	1	0	7	32	26	771	[7,751,53,795]					49	233.824	44.9282	233
1	1	1	0	7	35	121	914	[102,898,137,946]					41	252.707	46.9803	256	393	143	289097	70.5344	0.723523	0.483396	39	41.6416	12.3579	42	86	5	47638	1	0		1	1	1	0	7	33	113	789	[86,762,141,819]					50	204.843	45.0501	202
1	1	1	0	7	36	97	926	[81,906,117,947]					43	251.509	48.8345	253	376	146	265091	64.9854	0.855715	0.738334	41	46.723	13.7331	47	93	0	49246	1	0		1	1	1	0	7	34	64	794	[43,763,85,822]					51	195.628	41.9445	192
1	1	1	0	7	37	1298	935	[1273,910,1327,968]					44	177.734	43.2634	177	331	91	434204	150.625	0.808714	0.72942	42	28.0651	10.7525	28	66	0	68563	0	0		1	1	1	0	7	35	1244	827	[1218,809,1268,847]					52	203.447	39.1779	201
1	1	1	0	7	38	408	945	[390,928,440,966]					46	209.327	37.8958	208	350	106	310642	91.4974	0.824802	0.610396	44	37.878	12.0812	38	88	0	56211	1	0		1	1	1	0	7	36	1209	847	[1177,819,1238,875]					53	201.988	39.7991	199
1	1	1	0	7	39	461	961	[438,934,493,986]					47	292.344	55.6353	296	436	167	552823	116.591	0.854807	0.687561	45	44.1824	13.7864	44	101	3	83549	1	0		1	1	1	0	7	37	1179	881	[1152,854,1211,909]					54	191.199	35.3254	192
1	1	1	0	7	40	100	986	[73,959,137,1012]					48	230.602	49.7726	230	384	118	543760	145.385	0.837654	0.593399	46	38.0568	13.346	38	77	0	89738	1	0		1	1	1	0	7	38	1235	896	[1209,872,1266,924]					55	186.865	34.4398	185
1	1	1	0	7	41	433	992	[409,970,463,1014]					50	214.446	32.0548	215	318	129	389005	111.844	0.892018	0.690742	48	31.4548	10.7953	32	69	0	57059	1	0		1	1	1	0	7	39	1300	920	[1276,905,1319,937]					56	151.37	27.9022	153
1	1	1	0	6	1	1172	33	[1146,9,1205,54]					3	136.717	28.8915	138	218	52	246364	111.104	0.714654	0.647626	1	27.1016	10.5768	27	60	0	48837	0	0		1	1	1	0	7	40	1288	952	[1268,933,1310,972]					57	139.92	22.6425	141
1	1	1	0	6	2	955	43	[932,14,977,65]					4	186.748	41.8007	193	291	88	282363	93.2238	0.71718	0.687575	2	26.4319	10.4918	26	62	0	39965	0	0		1	1	1	0	8	1	65	238	[43,221,98,260]					8	96.2401	14.4899	96
1	1	1	0	6	3	1059	50	[1033,30,1077,88]					5	137.074	26.3689	138	220	63	230147	103.52	0.712673	0.545667	3	23.3091	9.72655	23	63	0	39136	0	0		1	1	1	0	10	1	60	324	[7,291,99,357]					5	124.329	17.7718	125
1	1	1	0	6	4	982	72	[956,43,1005,104]					6	236.495	40.6952	235	357	131	450996	117.578	0.729813	0.661562	4	33.8144	11.1849	34	73	0	64484	1	0		1	1	1	0	10	2	68	446	[39,417,100,485]					9	107.595	13.5693	107
1	1	1	0	6	5	1019	103	[994,75,1046,127]					8	161.304	32.7362	160	288	79	295993	113.139	0.810456	0.620567	6	23.9444	9.92783	24	57	0	43938	0	0		1	1	1	0	10	3	1039	654	[992,625,1068,694]					15	101.649	22.314	103
1	1	1	0	6	6	942	107	[916,81,977,134]					9	218.57	42.8529	215	344	115	493531	139.219	0.762856	0.742931	7	32.3543	11.2566	32	72	0	73056	1	0		1	1	1	0	10	4	988	685	[953,657,1015,724]					16	96.2021	18.4297	96
1	1	1	0	6	7	975	154	[946,130,999,177]					10	176.833	29.5537	175	292	104	292659	102.041	0.746471	0.588221	8	28.7758	10.4144	29	65	0	47624	0	0		1	1	1	0	10	5	1320	732	[1286,696,1346,775]					19	98.9896	15.8952	100
1	1	1	0	6	8	929	158	[909,131,957,183]					11	160.112	36.9985	161	263	77	261142	100.561	0.724673	0.536656	9	25.1888	10.4148	25	61	0	41083	0	0		1	1	1	0	10	6	628	959	[608,943,645,985]					31	67.039	13.767	67
1	1	1	0	6	9	813	200	[786,172,850,226]					12	181.638	35.5678	180	296	93	445195	151.119	0.825236	0.683807	10	30.4941	10.7782	30	67	0	74741	1	0		1	1	1	0	10	7	711	986	[685,966,729,1012]					34	94.0091	15.7965	94
1	1	1	0	6	10	902	205	[871,177,933,233]					13	203.647	38.6518	202	348	114	537629	162.772	0.840988	0.829789	11	32.8913	11.1349	33	72	0	86833	1	0		1	1	1	0	11	1	1079	74	[1046,35,1120,112]					8	133.347	21.6939	134
1	1	1	0	6	11	786	246	[759,219,822,275]					14	245.297	48.4995	240	427	135	687077	172.698	0.913694	0.758024	12	37.2913	11.6714	37	86	0	104453	1	0		1	1	1	0	11	2	287	59	[269,37,311,84]					9	116.998	15.9951	116
1	1	1	0	6	12	265	263	[240,236,288,288]					15	289.611	50.7087	289	431	174	563293	119.921	0.821246	0.69877	13	52.217	14.3602	52	103	4	101562	1	0		1	1	1	0	11	3	1143	68	[1113,36,1179,109]					11	118.098	23.0552	120
1	1	1	0	6	13	316	283	[300,258,333,301]					16	251.627	50.0269	245	407	151	261692	64.1222	0.848971	0.598305	14	44.0173	11.8558	43	84	6	45778	1	0		1	1	1	0	11	4	1031	116	[997,79,1080,155]					17	123.863	24.7205	126
1	1	1	0	6	14	866	281	[840,257,893,314]					17	179.088	40.1423	179	319	68	400083	137.739	0.843758	0.737235	15	31.5873	11.298	31	70	0	70566	1	0		1	1	1	0	11	5	883	531	[852,505,920,559]					42	123.6	22.0607	126
1	1	1	0	6	15	376	283	[354,260,409,312]					18	167.549	26.2664	168	269	84	325882	119.921	0.810034	0.590221	16	35.017	11.948	35	77	0	68108	1	0		1	1	1	0	11	6	1006	584	[976,562,1027,625]					51	107.324	17.0173	107
1	1	1	0	6	16	793	303	[764,263,827,332]					19	245.254	56.2244	241	404	129	742875	186.756	0.817008	0.681235	17	39.2882	12.8952	39	88	0	119004	1	0		1	1	1	0	11	7	866	607	[849,581,879,631]					54	83.2628	17.0414	82
1	1	1	0	6	17	236	315	[208,281,263,344]					20	248.197	46.6858	249	381	121	660452	164.066	0.909739	0.791311	18	46.2108	14.0581	46	92	0	122967	1	0		1	1	1	0	12	1	835	44	[812,14,860,79]					7	91.6808	19.2506	91
1	1	1	0	6	18	284	308	[262,289,303,332]					21	239.598	38.937	240	352	143	317707	81.7558	0.824262	0.712502	19	38.2783	11.3451	38	74	0	50757	1	0		1	1	1	0	12	2	792	63	[754,28,821,98]					9	114.349	23.9209	114
1	1	1	0	6	19	349	330	[329,304,366,355]					22	218.277	42.6447	219	339	119	292273	82.5573	0.757645	0.561703	20	35.7326	11.0187	36	72	2	47846	1	0		1	1	1	0	12	3	341	311	[314,285,369,355]					18	94.3975	17.8594	94
1	1	1	0	6	20	299	343	[274,320,318,362]					23	233.736	46.4246	233	386	135	316478	83.4821	0.88654	0.745356	21	35.6071	10.8528	36	73	2	48212	1	0		1	1	1	0	12	4	459	327	[426,296,498,368]					19	115.081	25.2243	118
1	1	1	0	6	21	195	431	[169,407,220,461]					24	242.344	47.4439	244	363	137	504560	128.368	0.937322	0.70539	22	36.9986	11.658	37	76	0	77031	1	0		1	1	1	0	12	5	378	338	[356,304,402,366]					20	123.338	15.8603	124
1	1	1	0	6	22	77	459	[54,438,121,481]					26	200.341	44.254	198	363	98	451368	138.911	0.847924	0.600668	23	34.2082	11.6684	34	88	0	77071	1	0		1	1	1	0	12	6	471	482	[446,448,500,513]					27	93.9937	19.4545	95
1	1	1	0	6	23	76	513	[47,489,99,538]					27	234.47	44.8774	235	378	133	454403	119.489	0.842724	0.731933	24	40.4525	12.5974	40	78	3	78397	1	0		1	1	1	0	12	7	422	824	[398,794,450,846]					33	82.9899	14.1337	83
1	1	1	0	6	24	42	639	[22,618,62,665]					29	191.228	37.3419	191	289	104	279766	90.2026	0.961024	0.73022	25	28.9699	10.7955	29	65	0	42383	0	0		1	1	1	0	12	8	519	835	[483,812,573,868]					34	123.745	25.7533	124
1	1	1	0	6	25	1260	888	[1234,863,1284,915]					32	130.935	22.9827	131	216	66	255454	120.291	0.744559	0.712093	26	25.9077	10.4849	26	111	0	50546	0	0		1	1	1	0	12	9	528	881	[484,850,566,911]					36	125.243	23.7205	126
1	1	1	0	6	26	1308	918	[1279,891,1340,945]					33	130.514	25.014	131	212	54	328634	155.25	0.658718	0.736812	27	22.6112	9.99854	22	57	0	56935	0	0		1	1	1	0	12	10	850	918	[819,890,888,956]					37	124.924	29.2442	124
1	1	1	0	6	27	483	944	[439,903,525,986]					34	248.002	43.1195	249	381	136	1311432	326.037	0.852962	0.716783	28	37.9525	11.9056	38	85	0	200693	1	0		1	1	1	0	12	11	884	956	[854,922,919,1001]					42	134.142	27.7474	132
1	1	1	0	6	28	389	947	[354,912,423,987]					35	226.741	45.4952	228	383	116	894948	243.356	0.802052	0.808404	29	42.0935	12.7921	42	92	1	166143	1	0		1	1	1	0	13	1	586	28	[564,9,605,59]					6	89.9868	16.6197	90
1	1	1	0	6	29	1260	944	[1237,923,1287,970]					36	169.358	30.8599	167	291	87	282151	102.719	0.749427	0.597468	30	26.2659	10.6127	26	61	0	43759	0	0		1	1	1	0	13	2	952	73	[921,52,980,96]					9	163.002	36.7319	163
1	1	1	0	6	30	248	949	[221,926,273,973]					37	187.937	42.8506	187	306	96	318741	104.568	0.813815	0.763382	31	32.3261	11.3227	32	68	0	54825	1	0		1	1	1	0	13	3	63	116	[28,83,98,145]					14	89.789	17.5918	89
1	1	1	0	6	31	206	969	[185,947,229,994]					38	204.962	36.1017	202	319	122	316666	95.2584	0.858195	0.770569	32	29.7249	10.9183	30	72	0	45925	0	0		1	1	1	0	13	4	739	269	[707,246,770,299]					18	126.522	22.5446	128
1	1	1	0	6	32	1246	986	[1221,961,1277,1012]					40	118.821	25.4486	120	199	43	240375	124.73	0.770588	0.707515	33	27.7375	11.0863	28	67	0	56113	0	0		1	1	1	0	13	5	1093	321	[1066,300,1147,347]					20	93.2038	18.7843	93
1	1	1	0	5	1	681	33	[657,2,707,69]					3	176.432	28.0724	176	274	91	406499	142.055	0.900006	0.639145	1	31.6098	10.495	32	66	0	72829	1	0		1	1	1	0	13	6	714	368	[664,318,753,409]					21	125.333	28.6975	125
1	1	1	0	5	2	639	72	[613,50,669,95]					6	219.602	32.7255	220	316	143	423173	118.811	0.822463	0.670718	4	35.8204	10.952	36	71	4	69026	1	0		1	1	1	0	13	7	697	536	[662,510,731,557]					32	106.578	18.5005	106
1	1	1	0	5	3	971	120	[953,102,993,142]					7	130.828	28.3712	129	234	71	147967	69.7329	0.891988	0.751792	5	25.3422	10.737	25	61	0	28662	0	0		1	1	1	0	13	8	769	554	[746,536,786,576]					35	110.453	20.1743	110
1	1	1	0	5	4	890	154	[867,133,912,179]					9	161.736	30.1482	158	271	94	242928	92.6072	0.824097	0.768046	7	27.3256	10.1783	27	58	0	41043	0	0		1	1	1	0	13	9	82	587	[24,555,110,625]					40	149.27	27.4243	152
1	1	1	0	5	5	1070	173	[1047,145,1094,200]					10	126.651	22.0898	129	207	59	244817	119.181	0.884901	0.766585	8	28.8013	10.8854	29	62	0	55673	0	0		1	1	1	0	13	10	650	573	[631,549,668,615]					41	111.45	18.2412	112
1	1	1	0	5	6	856	193	[838,168,875,216]					11	184.04	34.4138	185	292	100	251214	84.1603	0.923228	0.664066	9	34.3956	12.2969	34	84	3	46950	1	0		1	1	1	0	13	11	622	633	[598,603,644,658]					47	105.286	18.8896	105
1	1	1	0	5	7	935	205	[911,182,965,232]					12	130.467	24.45	129	241	57	273851	129.416	0.870516	0.705929	10	25.2072	10.3644	25	61	0	52910	0	0		1	1	1	0	13	12	520	723	[486,692,552,768]					56	165.496	32.9497	168
1	1	1	0	5	8	1014	212	[994,189,1040,246]					13	136.996	27.5637	135	238	68	263306	118.503	0.78288	0.635999	11	29.6129	10.8948	29	61	0	56916	0	0		1	1	1	0	13	13	39	820	[10,792,60,845]					65	92.0987	14.0528	91
1	1	1	0	5	9	823	253	[779,214,844,276]					14	198.832	39.8926	199	312	98	452145	140.206	0.743465	0.536546	12	35.1873	12.0237	35	76	0	80016	1	0		1	1	1	0	14	1	444	45	[425,19,473,75]					5	90.5394	14.3076	90
1	1	1	0	5	10	1070	241	[1041,215,1097,269]					15	213.356	36.0806	213	345	122	488586	141.192	0.941286	0.855197	13	33.4677	11.1342	33	69	0	76641	1	0		1	1	1	0	14	2	486	47	[466,28,504,66]					7	77.3313	13.9326	77
1	1	1	0	5	11	763	276	[747,239,782,295]					16	200.712	30.888	199	306	130	275578	84.6536	0.76909	0.488289	14	36.3277	10.9288	36	74	0	49878	1	0		1	1	1	0	14	3	471	89	[446,56,505,119]					12	87.9638	16.0851	88
1	1	1	0	5	12	947	268	[918,244,974,293]					18	243.42	52.1182	238	407	132	507775	128.614	0.885778	0.800751	16	32.6079	10.8224	32	72	0	68020	1	0		1	1	1	0	14	4	1308	133	[1286,113,1346,154]					17	97.9049	16.9005	97
1	1	1	0	5	13	877	287	[852,260,902,321]					19	231.235	44.5044	229	378	117	553809	147.666	0.895994	0.716926	17	31.8639	10.7927	32	74	0	76314	1	0		1	1	1	0	14	5	1321	171	[1298,146,1343,202]					20	93.8418	14.3599	94
1	1	1	0	5	14	792	311	[767,280,814,334]					20	193.621	39.3945	194	310	97	352971	112.399	0.824746	0.687024	18	32.3878	11.3603	32	70	0	59043	1	0		1	1	1	0	14	6	1332	215	[1318,192,1347,247]					23	85.2074	13.9418	85
1	1	1	0	5	15	843	335	[820,316,870,354]					21	185.94	27.2189	186	274	114	284116	94.2103	0.873716	0.724286	19	33.678	11.3949	34	69	0	51460	1	0		1	1	1	0	14	7	191	350	[137,306,218,380]					31	123.955	20.8631	124
1	1	1	0	5	16	789	368	[769,348,812,396]					22	195.518	35.6591	195	321	116	310287	97.848	0.900577	0.707107	20	35.5476	11.6425	36	72	2	56414	1	0		1	1	1	0	14	8	311	436	[272,418,339,456]					41	100.699	16.5804	101
1	1	1	0	5	17	1067	374	[1029,352,1091,399]					23	218.115	40.136	215	363	120	430340	121.647	0.774252	0.56329	21	32.9042	10.5955	33	67	0	64920	1	0		1	1	1	0	15	1	1121	481	[1105,462,1146,504]					4	118.165	23.6384	118
1	1	1	0	5	18	856	392	[832,368,885,429]					24	288.84	74.0946	284	479	139	636025	135.766	0.864981	0.639307	22	39.9164	13.4427	40	85	0	87896	1	0		1	1	1	0	15	2	1133	515	[1105,493,1153,544]					7	143.711	27.0164	146
1	1	1	0	5	19	824	409	[802,390,845,430]					27	251.76	42.7364	255	355	151	309413	75.7751	0.852678	0.808379	24	42.2205	13.7157	42	87	3	51889	1	0		1	1	1	0	15	3	297	670	[230,623,325,704]					18	140.061	17.9103	140
1	1	1	0	5	20	1038	434	[1011,399,1073,462]					28	214.236	31.8072	216	312	122	570295	164.128	0.670788	0.631004	25	35.7656	11.1148	36	75	1	95208	1	0		1	1	1	0	15	4	338	665	[317,645,352,702]					23	119.621	16.7883	120
1	1	1	0	5	21	1136	436	[1105,410,1159,484]					29	211.171	36.6433	214	310	113	531095	155.065	0.675573	0.5166	26	32.7622	11.1395	33	76	0	82397	1	0		1	1	1	0	15	5	319	722	[288,687,348,760]					27	112.274	14.8439	113
1	1	1	0	5	22	1329	445	[1300,421,1356,471]					30	216.008	37.4574	213	332	134	453832	129.539	0.808723	0.74292	27	33.7806	10.7006	34	69	0	70973	1	0		1	1	1	0	15	6	446	764	[422,727,478,789]					33	132.759	18.7284	134
1	1	1	0	5	23	81	452	[58,429,108,475]					32	166.073	26.1974	166	261	91	291625	108.268	0.801032	0.738506	29	38.9903	11.9666	39	76	0	68467	1	0		1	1	1	0	15	7	296	748	[271,730,315,765]					34	110.633	15.6519	110
1	1	1	0	5	24	27	471	[3,443,57,495]					33	164.934	27.3735	164	254	95	313210	117.085	0.772141	0.575141	30	35.4771	11.4983	35	76	0	67371	1	0		1	1	1	0	15	8	481	813	[464,786,500,836]					39	99.6179	14.3827	99
1	1	1	0	5	25	1083	463	[1065,440,1104,480]					34	258.109	43.9244	257	407	170	260948	62.3341	0.738486	0.537752	31	35.9436	11.2138	36	72	3	36339	1	0		1	1	1	0	15	9	340	822	[323,801,359,848]					41	123.681	13.6421	124
1	1	1	0	5	26	1172	480	[1148,457,1196,510]					35	220.398	37.0162	218	338	119	411043	114.988	0.790259	0.768325	32	36.7716	11.7456	37	78	0	68579	1	0		1	1	1	0	15	10	517	825	[495,799,540,854]					43	92.6174	13.3891	92
1	1	1	0	5	27	1059	491	[1036,468,1088,518]					36	267.161	43.8789	263	390	171	479821	110.734	0.847844	0.612994	33	43.4872	11.799	44	84	3	78103	1	0		1	1	1	0	15	11	233	839	[200,815,258,867]					45	124.837	16.9966	125
1	1	1	0	5	28	95	501	[69,477,122,528]					37	163.068	25.4644	163	255	96	325810	123.189	0.817321	0.793555	34	39.0741	12.1838	39	74	0	78070	1	0		1	1	1	0	15	12	289	846	[263,822,325,871]					47	134.718	15.7918	135
1	1	1	0	5	29	1326	497	[1295,478,1348,518]					38	211.852	36.1948	210	324	137	341717	99.451	0.778515	0.678363	35	36.3143	11.5563	36	80	0	58575	1	0		1	1	1	0	15	13	455	863	[425,833,485,897]					49	113.597	17.6959	113
1	1	1	0	5	30	1016	504	[988,478,1047,538]					39	236.492	44.6293	235	375	134	555757	144.891	0.79054	0.605314	36	34.3511	10.9581	34	73	4	80725	1	0		1	1	1	0	15	14	365	859	[341,839,386,883]					50	126.217	16.5356	126
1	1	1	0	5	31	39	517	[19,490,60,543]					40	177.553	29.0433	177	269	107	306279	106.356	0.792657	0.718898	37	38.1977	12.4387	38	95	0	65891	1	0		1	1	1	0	15	15	241	886	[208,857,263,911]					53	149.887	16.664	150
1	1	1	0	5	32	1204	525	[1174,499,1231,560]					41	202.034	34.5891	202	332	119	481246	146.864	0.729528	0.758222	38	31.8279	10.5116	31	78	0	75814	1	0		1	1	1	0	15	16	335	877	[316,849,356,907]					55	109.18	14.3214	109
1	1	1	0	5	33	128	538	[106,506,150,567]					42	163.225	33.3327	166	244	64	315025	118.996	0.834794	0.630179	39	36.971	12.4451	37	77	0	71354	1	0		1	1	1	0	15	17	289	929	[274,913,310,956]					57	135.668	15.4193	136
1	1	1	0	5	34	1144	538	[1103,506,1180,573]					43	190.472	31.2136	192	294	98	705698	228.435	0.791706	0.702457	40	37.6119	11.637	38	79	0	139352	1	0		1	1	1	0	16	1	516	104	[485,84,543,126]					1	174.987	33.7678	177
1	1	1	0	5	35	85	555	[61,526,109,580]					46	170.818	31.1802	172	262	73	330191	119.181	0.835552	0.720726	43	39.0124	12.2049	39	79	0	75411	1	0		1	1	1	0	16	2	351	119	[319,89,382,171]					2	298.987	54.9373	306
1	1	1	0	5	36	28	564	[10,546,56,605]					47	190.907	32.7943	190	292	107	352606	113.879	0.769839	0.537252	44	36.7217	11.8311	37	77	0	67825	1	0		1	1	1	0	16	3	270	130	[239,110,292,153]					3	225.153	40.694	225
1	1	1	0	5	37	1259	578	[1235,552,1282,603]					48	205.061	36.4254	208	308	120	386129	116.098	0.834556	0.817416	45	39.462	11.6623	40	78	0	74307	1	0		1	1	1	0	16	4	439	148	[415,126,463,181]					5	227.233	41.3103	228
1	1	1	0	5	38	1144	602	[1121,574,1181,628]					49	228.43	43.3207	229	379	125	529044	142.795	0.834226	0.666339	46	32.497	11.4805	33	193	0	75263	1	0		1	1	1	0	16	5	390	157	[364,137,420,180]					6	286.166	49.0166	283
1	1	1	0	5	39	1025	614	[995,574,1054,648]					50	188.946	36.9345	191	293	71	612185	199.765	0.849513	0.664324	47	35.6543	11.2876	35	78	0	115520	1	0		1	1	1	0	16	6	492	159	[466,135,520,184]					7	225.717	36.87	229
1	1	1	0	5	40	89	602	[64,580,112,632]					51	156.456	32.67	154	281	84	309158	121.832	0.870673	0.771389	48	35.3639	11.7131	35	72	0	69879	1	0		1	1	1	0	16	7	251	170	[224,145,279,198]					8	345.328	44.5919	350
1	1	1	0	5	41	1302	606	[1279,585,1328,629]					52	160.108	26.1212	162	256	82	261937	100.869	0.859667	0.847745	49	35.2604	14.5369	34	82	0	57686	1	0		1	1	1	0	16	8	355	191	[306,157,388,225]					9	359.898	63.4353	352
1	1	1	0	5	42	33	641	[9,617,57,676]					54	244.132	41.9967	245	374	143	566143	142.98	0.909535	0.781305	50	41.7158	12.6442	41	83	0	96739	1	0		1	1	1	0	16	9	521	201	[497,177,546,233]					10	375.725	97.607	371
1	1	1	0	5	43	1207	653	[1181,628,1233,681]					55	236.898	46.8196	239	376	133	490852	127.751	0.882331	0.782967	51	40.7177	12.3275	41	85	0	84367	1	0		1	1	1	0	16	10	481	201	[465,177,501,231]					11	305.575	59.9357	299
1	1	1	0	5	44	1102	658	[1058,635,1126,690]					57	185.245	31.3558	186	319	99	447738	149.022	0.761758	0.586791	53	36.2358	11.5209	36	77	0	87582	1	0		1	1	1	0	16	11	211	205	[186,173,241,230]					12	182.442	28.2275	183
1	1	1	0	5	45	1036	727	[1004,694,1069,768]					59	184.05	34.8619	186	289	86	667183	223.503	0.863966	0.77272	54	35.9338	12.0018	36	85	0	130260	1	0		1	1	1	0	16	12	409	218	[384,194,434,242]					14	360.674	57.0537	358
1	1	1	0	5	46	1099	791	[1064,752,1135,831]					60	159.029	28.9722	159	260	72	651542	252.604	0.889794	0.82714	55	31.0654	10.9477	31	65	0	127275	1	0		1	1	1	0	16	13	309	230	[282,199,340,267]					15	448.685	96.0782	446
1	1	1	0	5	47	1173	786	[1146,754,1200,813]					61	235.283	46.9857	232	382	123	545621	142.98	0.909535	0.756247	56	40.5602	11.9672	41	80	0	94059	1	0		1	1	1	0	16	14	446	233	[421,211,466,274]					16	225.89	42.822	226
1	1	1	0	5	48	63	770	[38,755,85,803]					62	260.448	47.1392	254	459	152	314361	74.4187	0.694924	0.508308	57	39.8103	11.7963	40	83	4	48051	1	0		1	1	1	0	16	15	256	252	[234,218,277,285]					17	328.956	38.4405	329
1	1	1	0	5	49	107	783	[86,760,128,822]					63	166.876	32.806	169	323	84	349939	129.292	0.894779	0.627197	58	35.8822	12.5415	36	82	0	75245	1	0		1	1	1	0	16	16	426	266	[400,239,458,290]					18	224.692	41.9999	228
1	1	1	0	5	50	1247	789	[1219,770,1264,823]					65	230.947	54.5599	227	410	122	310162	82.8039	0.708006	0.506163	59	34.7692	12.62	35	83	0	46695	1	0		1	1	1	0	16	17	210	268	[182,248,236,294]					19	288.158	35.6277	289
1	1	1	0	5	51	1223	807	[1198,776,1238,824]					66	322.549	63.959	328	448	162	396413	75.7751	0.822796	0.506858	60	46.9902	13.9078	47	89	6	57751	1	0		1	1	1	0	16	18	334	284	[303,250,366,317]					21	317.457	49.7466	319
1	1	1	0	5	52	49	799	[29,778,75,826]					67	235.004	48.9831	239	376	109	337701	88.5996	0.829136	0.586195	61	37.8337	11.4194	38	78	2	54367	1	0		1	1	1	0	16	19	497	296	[473,274,520,330]					22	175.904	30.3241	177
1	1	1	0	5	53	200	824	[173,798,227,847]					68	172.486	32.9312	175	263	73	322893	115.42	0.862233	0.628722	62	33.9418	12.0383	34	76	0	63539	1	0		1	1	1	0	16	20	381	306	[348,278,412,336]					23	226.421	37.1594	228
1	1	1	0	5	54	149	825	[128,802,171,853]					69	183.841	39.6797	184	312	95	302051	101.301	0.88246	0.727948	63	35.5922	11.5241	35	76	1	58478	1	0		1	1	1	0	16	21	204	311	[180,290,233,335]					24	269.699	43.8518	266
1	1	1	0	5	55	74	833	[38,809,92,853]					70	166.798	31.3103	167	273	70	255534	94.4569	0.7606	0.536656	64	33.1116	11.5188	33	71	0	50727	1	0		1	1	1	0	16	22	611	334	[577,306,632,366]					25	219.687	39.8301	225
1	1	1	0	5	56	1198	819	[1180,787,1226,837]					71	268.984	46.3094	268	401	171	325740	74.6653	0.730602	0.516499	65	40.8852	11.4806	41	78	0	49512	1	0		1	1	1	0	16	23	577	330	[557,311,592,371]					26	300.351	63.7704	306
1	1	1	0	5	57	253	847	[221,829,272,868]					72	206.776	43.7374	209	327	109	319055	95.1351	0.885969	0.65698	66	36.3564	12.3594	36	78	0	56098	1	0		1	1	1	0	16	24	313	350	[287,320,344,394]					27	207.405	37.1252	206
1	1	1	0	5	58	1034	853	[1008,830,1061,875]					73	117.923	21.5795	119	187	63	222285	116.221	0.817588	0.742781	67	23.3947	10.0055	23	61	0	44099	0	0		1	1	1	0	16	25	380	367	[355,341,406,407]					28	219.56	45.3577	220
1	1	1	0	5	59	947	863	[926,840,968,888]					74	131.95	27.4866	132	207	72	208877	97.6013	0.863522	0.751923	68	25.7246	10.5545	26	67	0	40722	0	0		1	1	1	0	16	26	221	364	[181,343,250,384]					29	228.859	37.0475	230
1	1	1	0	5	60	1207	866	[1187,848,1235,888]					75	201.89	53.9781	195	376	99	251757	76.8849	0.749707	0.554489	69	23.073	9.78256	23	61	0	28772	0	0		1	1	1	0	16	27	610	372	[589,352,644,391]					30	285.869	54.3264	282
1	1	1	0	5	61	281	871	[255,854,306,890]					76	212.219	40.4059	215	333	110	316418	91.929	0.913508	0.613628	70	37.444	12.5042	38	78	0	55829	1	0		1	1	1	0	16	28	347	401	[331,373,365,420]					31	225.061	39.9503	227
1	1	1	0	5	62	232	895	[209,870,255,922]					77	183.72	30.3541	184	302	96	337678	113.324	0.892039	0.707107	71	38.3939	12.3329	38	93	0	70568	1	0		1	1	1	0	16	29	98	403	[81,383,117,421]					32	215.771	38.14	218
1	1	1	0	5	63	934	905	[913,886,954,928]					79	124.046	26.4404	123	210	52	152452	75.7751	0.845032	0.574786	72	25.7966	10.4637	26	56	0	31704	0	0		1	1	1	0	16	30	670	407	[644,382,696,432]					33	145.908	27.5868	149
1	1	1	0	5	64	297	928	[275,908,320,956]					81	194.895	30.7692	196	295	122	264668	83.7288	0.801879	0.666667	74	33.3689	11.6731	33	72	0	45315	1	0		1	1	1	0	16	31	211	400	[183,381,234,416]					34	195.306	38.4945	196
1	1	1	0	5	65	982	939	[959,910,1005,965]					82	145.863	26.2894	147	228	73	289539	122.387	0.892075	0.785923	75	27.8736	10.9391	28	62	0	55329	0	0		1	1	1	0	16	32	283	426	[256,402,310,453]					36	160.091	29.4025	160
1	1	1	0	5	66	247	948	[225,923,277,989]					83	250.526	41.2239	251	356	149	624310	153.647	0.798741	0.589643	76	37.5465	12.7206	38	78	0	93566	1	0		1	1	1	0	16	33	727	437	[705,408,750,468]					37	165.294	42.1947	164
1	1	1	0	5	67	307	984	[285,962,333,1008]					85	243.482	37.4195	240	373	154	418546	105.987	0.774328	0.800732	78	43.242	12.3016	43	81	2	74333	1	0		1	1	1	0	16	34	607	435	[586,411,624,458]					38	234.437	48.0206	242
1	1	1	0	5	68	852	987	[828,965,878,1009]					86	161.787	28.4505	163	241	94	277464	105.74	0.890555	0.711728	79	29.8496	11.1124	30	63	0	51192	0	0		1	1	1	0	16	35	489	444	[459,419,515,475]					39	164.781	34.9283	165
1	1	1	0	5	69	1057	988	[1034,968,1079,1012]					88	202.119	35.046	205	295	119	265989	81.1392	0.820581	0.621719	81	36.9498	11.3354	37	72	0	48626	1	0		1	1	1	0	16	36	63	438	[46,422,85,456]					40	219.283	43.0117	221
1	1	1	0	8	1	541	38	[516,7,563,86]					3	228.319	35.4428	228	363	139	512576	138.418	0.700203	0.455554	1	38.7719	12.4864	38	84	0	87043	1	0		1	1	1	0	16	37	411	445	[388,421,436,472]					41	191.619	35.3216	193
1	1	1	0	8	2	457	27	[430,11,476,44]					4	242.778	36.1263	246	367	148	272154	69.1163	0.837862	0.598015	2	37.694	12.5156	38	80	4	42255	1	0		1	1	1	0	16	38	337	446	[311,428,377,468]					43	183.374	33.0099	184
1	1	1	0	8	3	502	40	[486,23,519,79]					5	359.513	53.9778	364	505	223	506194	86.8116	0.891242	0.54741	3	50.8359	13.2334	51	103	12	71577	1	0		1	1	1	0	16	39	704	480	[679,454,730,505]					44	149.951	30.9847	154
1	1	1	0	8	4	624	47	[593,24,656,71]					6	259.291	50.2587	262	448	136	585479	139.219	0.860274	0.627302	4	39.2272	12.9114	39	85	0	88575	1	0		1	1	1	0	16	40	568	541	[543,514,590,573]					45	190.095	38.0123	190
1	1	1	0	8	5	469	71	[449,43,489,99]					10	235.306	37.6875	234	378	149	382843	100.314	0.837181	0.629557	8	44.1414	13.1006	44	94	1	71818	1	0		1	1	1	0	16	41	1058	746	[1034,723,1082,771]					46	196.183	36.9024	198
1	1	1	0	8	6	150	68	[126,50,178,91]					11	176.793	33.548	180	284	76	267842	93.4087	0.809	0.606043	9	28.6165	11.5304	28	69	0	43354	0	0		1	1	1	0	16	42	1122	750	[1089,724,1158,776]					47	209.048	36.9152	212
1	1	1	0	8	7	298	69	[280,50,321,96]					12	198.837	34.1575	196	314	116	266442	82.619	0.757984	0.64812	10	35.0493	11.6926	35	71	0	46966	1	0		1	1	1	0	16	43	1073	785	[1037,763,1099,808]					50	217.61	40.9367	220
1	1	1	0	8	8	204	83	[183,64,225,103]					15	200.895	31.0039	203	297	119	253530	77.8098	0.835791	0.830876	13	41.5135	12.8173	42	81	0	52390	1	0		1	1	1	0	16	44	264	950	[242,929,285,975]					51	172.667	30.6658	173
1	1	1	0	8	9	661	84	[641,66,680,112]					16	195.681	33.2864	195	292	113	233448	73.5555	0.673983	0.587133	14	32.5189	10.8952	32	70	1	38795	1	0		1	1	1	0	16	45	239	993	[216,974,266,1017]					53	185.233	29.2043	185
1	1	1	0	8	10	105	90	[89,67,124,124]					17	176.129	40.255	171	309	87	257500	90.141	0.792127	0.490799	15	28.4124	11.3049	28	76	0	41539	0	0		1	1	1	0	17	1	985	30	[959,4,1013,58]					6	172.756	35.565	174
1	1	1	0	8	11	578	93	[551,69,603,118]					18	209.665	31.1286	209	301	122	386623	113.694	0.854695	0.790569	16	38.2543	11.4767	38	75	3	70541	1	0		1	1	1	0	17	2	442	41	[408,16,468,66]					7	201.247	37.4799	203
1	1	1	0	8	12	402	99	[380,73,428,129]					19	309.181	50.1676	307	469	173	607540	121.154	0.772395	0.662085	17	47.683	13.3973	47	99	8	93697	1	0		1	1	1	0	17	3	502	41	[475,18,528,67]					8	193.09	38.4381	193
1	1	1	0	8	13	621	105	[600,84,644,138]					20	220.693	41.324	216	355	127	362158	101.177	0.693536	0.528674	18	37.3766	12.0527	37	75	0	61335	1	0		1	1	1	0	17	4	418	103	[388,69,449,132]					9	175.158	29.4605	176
1	1	1	0	8	14	494	122	[474,87,514,148]					21	313.866	45.8966	317	483	208	543930	106.85	0.842753	0.544986	19	46.2966	12.8639	46	83	4	80232	1	0		1	1	1	0	17	5	517	102	[486,76,550,128]					10	174.188	32.6675	175
1	1	1	0	8	15	680	119	[660,100,699,150]					22	191.25	29.761	191	278	109	231030	74.4804	0.747716	0.589221	20	31.9669	10.8114	32	67	2	38616	1	0		1	1	1	0	17	6	236	120	[212,90,262,156]					11	173.402	34.1932	178
1	1	1	0	8	16	298	115	[280,88,321,135]					23	245.894	41.0161	246	391	141	349416	87.6131	0.817006	0.680626	21	40.8051	12.5269	40	89	3	57984	1	0		1	1	1	0	17	7	426	161	[401,137,453,190]					14	160.525	31.7306	158
1	1	1	0	8	17	250	121	[227,102,273,138]					24	232.744	40.3744	230	370	140	293723	77.8098	0.835791	0.646183	22	46.3217	14.149	46	92	3	58458	1	0		1	1	1	0	17	8	331	195	[304,174,353,221]					16	231.64	41.4324	232
1	1	1	0	8	18	146	132	[119,104,173,164]					25	221.362	40.5418	226	337	119	557831	155.373	0.910563	0.818869	23	43.1	13.2537	43	84	0	108612	1	0		1	1	1	0	17	9	282	205	[259,181,309,242]					17	160.811	38.2624	161
1	1	1	0	8	19	563	131	[544,108,582,156]					26	242.343	31.0411	243	343	162	292023	74.2954	0.820455	0.576923	24	46.371	13.4549	46	85	7	55877	1	0		1	1	1	0	17	10	382	221	[350,192,417,251]					18	178.863	36.9102	183
1	1	1	0	8	20	648	143	[628,120,669,177]					27	207.192	29.3999	206	318	135	382891	113.94	0.770086	0.627357	25	40.0124	11.5599	40	81	0	73943	1	0		1	1	1	0	17	11	305	234	[283,215,327,255]					19	287.631	56.5621	285
1	1	1	0	8	21	221	163	[176,130,249,217]					29	205.782	37.8228	208	320	105	761186	228.065	0.638939	0.479616	27	36.4734	12.859	36	89	0	134915	1	0		1	1	1	0	17	12	321	288	[299,265,343,312]					20	148.948	23.3484	149
1	1	1	0	8	22	533	164	[509,138,557,196]					30	275.424	41.3577	277	418	175	595192	133.238	0.930117	0.77995	28	48.7811	13.3357	49	89	3	105416	1	0		1	1	1	0	17	13	384	351	[346,321,425,382]					21	145.26	27.6161	146
1	1	1	0	8	23	410	152	[392,138,424,184]					31	309.989	51.9192	314	427	199	307199	61.101	0.756835	0.472177	29	45.7467	15.975	45	94	0	45335	1	0		1	1	1	0	17	14	285	373	[250,340,318,415]					22	140.501	26.1908	142
1	1	1	0	8	24	276	164	[258,138,295,199]					32	187.979	28.0634	187	287	115	304526	99.8826	0.670135	0.533179	30	37.729	12.083	37	84	1	61121	1	0		1	1	1	0	17	15	474	415	[439,381,507,463]					23	166.353	29.877	170
1	1	1	0	8	25	387	184	[365,141,411,209]					33	337.167	61.5209	340	557	206	662196	121.092	0.68934	0.50081	31	35.9073	12.7723	36	85	0	70522	1	0		1	1	1	0	17	16	394	423	[363,391,427,475]					24	167.22	31.4553	168
1	1	1	0	8	26	690	171	[673,136,707,188]					34	225.315	40.7661	227	347	136	301021	82.3723	0.814119	0.541431	32	41.3443	13.6273	41	92	3	55236	1	0		1	1	1	0	17	17	322	441	[288,408,356,477]					25	155.193	30.8203	156
1	1	1	0	8	27	333	177	[300,142,365,215]					35	207.58	32.9034	206	328	108	720926	214.131	0.825635	0.786988	33	41.5344	12.6241	42	87	2	144249	1	0		1	1	1	0	17	18	664	468	[639,443,692,496]					26	120.113	24.2276	122
1	1	1	0	8	28	615	176	[594,150,638,210]					37	198.761	35.6796	199	341	110	388777	120.599	0.859379	0.624407	35	34.8722	11.7484	35	74	0	68210	1	0		1	1	1	0	17	19	370	512	[336,478,404,548]					27	150.416	30.8066	153
1	1	1	0	8	29	578	178	[563,158,596,198]					38	247.479	38.8217	249	361	157	246242	61.3477	0.810896	0.715834	36	45.392	13.3816	45	92	2	45165	1	0		1	1	1	0	17	20	626	514	[600,482,651,544]					28	138.348	22.806	140
1	1	1	0	8	30	676	204	[654,180,704,225]					40	177.699	34.718	178	277	98	284318	98.6495	0.868926	0.781902	38	35.6887	12.2367	36	78	0	57102	1	0		1	1	1	0	17	21	251	565	[223,540,279,592]					29	217.814	47.0493	219
1	1	1	0	8	31	171	217	[148,198,188,237]					41	261.149	41.0702	261	383	176	312073	73.6788	0.846338	0.685994	39	35.1715	10.9915	35	68	0	42030	1	0		1	1	1	0	17	22	541	565	[513,541,573,595]					30	141.809	24.9303	144
1	1	1	0	8	32	264	217	[242,198,299,252]					42	270.286	39.6061	270	407	164	507867	115.851	0.709699	0.538994	40	41.6881	12.2796	42	85	0	78332	1	0		1	1	1	0	17	23	634	573	[608,553,671,595]					31	124.891	21.5493	126
1	1	1	0	8	33	402	224	[382,202,420,247]					43	235.453	33.8321	234	336	154	252406	66.0952	0.713327	0.621698	41	40.555	12.1761	40	76	5	43475	1	0		1	1	1	0	17	24	164	594	[137,572,186,624]					32	218.367	45.0013	220
1	1	1	0	8	34	373	240	[356,204,392,262]					44	267.446	70.5161	260	472	139	347680	80.1527	0.694154	0.432436	42	36.3608	16.3669	35	82	0	47269	1	0		1	1	1	0	17	25	581	617	[521,586,619,646]					33	189.531	30.4808	192
1	1	1	0	8	35	608	234	[586,213,631,255]					45	192.61	38.4412	195	297	99	292189	93.5321	0.862942	0.78782	43	36.3804	12.0042	36	73	0	55189	1	0		1	1	1	0	17	26	197	634	[170,606,227,660]					34	223.49	41.5011	225
1	1	1	0	8	36	491	242	[466,217,514,277]					47	301.314	53.0685	302	467	170	643306	131.635	0.843891	0.61648	45	46.0642	13.4445	46	93	3	98347	1	0		1	1	1	0	17	27	532	657	[492,627,587,692]					35	185.298	34.5718	188
1	1	1	0	8	37	435	269	[398,223,465,300]					48	234.716	41.6801	231	388	138	664246	174.486	0.695812	0.413484	46	41.4424	12.9833	41	85	1	117282	1	0		1	1	1	0	17	28	140	674	[115,647,166,701]					36	203.598	40.0134	204
1	1	1	0	8	38	232	259	[215,228,259,281]					49	400.343	58.7173	401	565	275	519645	80.0294	0.813918	0.418567	47	56.7465	13.9429	57	94	9	73657	1	0		1	1	1	0	18	1	1319	44	[1287,15,1348,97]					8	184.508	30.0059	185
1	1	1	0	8	39	184	262	[158,233,209,287]					50	285.082	47.7299	283	452	177	631172	136.506	0.850498	0.788012	48	38.8817	11.2444	39	77	2	86084	1	0		1	1	1	0	18	2	1270	48	[1244,23,1295,84]					9	122.602	25.5689	123
1	1	1	0	8	40	283	250	[255,231,311,268]					51	363.97	52.0999	372	510	221	569249	96.4299	0.805506	0.605127	49	53.9399	12.8376	54	103	16	84362	1	0		1	1	1	0	18	3	1207	63	[1189,44,1225,95]					10	133.687	21.8016	134
1	1	1	0	8	41	146	293	[125,256,170,327]					53	252.212	50.228	251	398	134	583870	142.733	0.839369	0.499952	51	37.5257	12.4283	38	81	2	86872	1	0		1	1	1	0	18	4	1135	72	[1113,46,1158,96]					11	128.08	24.3152	127
1	1	1	0	8	42	512	300	[485,272,536,325]					54	300.308	42.3377	304	423	199	589505	121.031	0.919671	0.677552	52	42.354	12.2637	42	88	0	83141	1	0		1	1	1	0	18	5	857	86	[829,57,886,116]					13	169.459	30.795	169
1	1	1	0	8	43	370	317	[348,278,390,333]					56	208.44	40.5579	209	324	94	307657	91.0042	0.727592	0.49537	54	36.1043	11.7449	36	78	0	53290	1	0		1	1	1	0	18	6	1033	121	[991,83,1070,174]					14	163.312	29.4471	163
1	1	1	0	8	44	556	319	[532,294,580,351]					57	270.033	55.9002	275	419	148	564639	128.923	0.839348	0.697608	55	39.0096	12.4578	39	88	0	81569	1	0		1	1	1	0	18	7	1119	140	[1079,102,1158,179]					16	180.44	32.2721	181
1	1	1	0	8	45	448	323	[418,299,471,359]					58	268.487	40.173	269	401	167	599532	137.678	0.889931	0.556268	56	41.6614	12.4865	42	82	0	93030	1	0		1	1	1	0	18	8	928	157	[889,120,966,204]					17	173.93	31.3417	175
1	1	1	0	8	46	294	346	[271,330,316,364]					59	253.848	38.2584	256	366	162	284817	69.178	0.727161	0.586346	57	38.6809	12.6041	38	74	0	43400	1	0		1	1	1	0	18	9	1237	141	[1214,119,1261,175]					18	114.905	21.8731	113
1	1	1	0	8	47	491	355	[466,331,518,378]					60	278.661	42.643	279	430	179	572928	126.765	0.866128	0.749064	58	40.8303	12.3633	41	80	2	83947	1	0		1	1	1	0	18	10	1282	175	[1238,136,1318,221]					19	179.037	35.9655	181
1	1	1	0	8	48	242	354	[222,333,263,381]					61	195.646	38.4922	198	304	105	295621	93.1621	0.875208	0.742781	59	33.5963	11.6535	34	75	0	50764	1	0		1	1	1	0	18	11	433	253	[405,224,456,278]					20	166.657	34.1636	167
1	1	1	0	8	49	349	359	[332,341,375,378]					63	260.408	38.7201	263	392	150	320302	75.8368	0.823192	0.69843	60	45.6967	12.8361	46	83	0	56207	1	0		1	1	1	0	18	12	509	263	[480,241,533,289]					21	193.977	32.4808	195
1	1	1	0	8	50	305	383	[276,355,331,411]					64	281.505	45.1643	281	437	180	594256	130.156	0.821736	0.706702	61	41.064	12.0648	41	76	2	86686	1	0		1	1	1	0	18	13	456	277	[436,258,479,302]					22	280.667	64.711	276
1	1	1	0	8	51	394	392	[364,368,422,422]					65	275.726	42.5273	277	400	157	602461	134.718	0.8611	0.688116	62	41.1359	12.5	41	86	0	89882	1	0		1	1	1	0	18	14	492	313	[458,284,516,339]					23	169.636	34.5331	169
1	1	1	0	8	52	524	403	[496,373,549,430]					66	261.998	40.1361	262	384	164	606788	142.795	0.92139	0.735874	63	37.5082	11.7761	38	84	2	86869	1	0		1	1	1	0	18	15	1191	314	[1173,295,1210,334]					24	151.318	31.0233	151
1	1	1	0	8	53	261	437	[235,409,286,466]					67	252.217	42.0412	253	399	150	582369	142.364	0.945752	0.792377	64	41.2217	12.4583	41	81	0	95181	1	0		1	1	1	0	18	16	458	335	[420,311,480,358]					25	174.244	29.7819	173
1	1	1	0	8	54	463	437	[434,409,503,464]					68	228.75	38.0831	230	348	134	640042	172.513	0.890979	0.68774	65	38.9056	11.8145	39	81	0	108858	1	0		1	1	1	0	18	17	359	438	[331,412,388,465]					26	214.372	37.6344	216
1	1	1	0	8	55	362	477	[328,437,392,515]					69	266.622	49.1916	271	432	135	947576	219.125	0.845372	0.621665	66	21.6922	9.37569	22	56	0	77094	0	0		1	1	1	0	18	18	1180	452	[1162,432,1200,475]					28	187.386	45.7733	187
1	1	1	0	8	56	130	468	[99,442,157,495]					70	220.845	35.7773	221	346	136	503969	140.699	0.89504	0.717035	67	36.9592	11.6633	37	80	2	84341	1	0		1	1	1	0	18	19	239	477	[204,450,267,501]					29	144.279	28.809	145
1	1	1	0	8	57	207	484	[176,455,235,514]					71	216.002	35.849	218	340	118	591629	168.876	0.924936	0.825483	68	39.4929	12.1776	40	80	0	108171	1	0		1	1	1	0	18	20	391	481	[368,459,420,507]					30	149.638	26.0009	149
1	1	1	0	8	58	498	486	[471,461,535,514]					72	240.831	45.6157	242	387	128	584496	149.639	0.879529	0.679493	69	36.5113	12.2212	37	85	0	88613	1	0		1	1	1	0	18	21	329	502	[306,481,349,536]					31	148.392	23.6923	149
1	1	1	0	8	59	408	497	[383,467,430,520]					73	170.969	31.3533	170	266	99	311676	112.399	0.861601	0.670663	70	22.9594	9.65528	22	59	0	41855	0	0		1	1	1	0	18	22	455	528	[428,497,480,563]					32	200.142	33.1526	201
1	1	1	0	8	60	281	502	[254,476,308,533]					74	233.193	41.7033	233	371	130	577620	152.722	0.92573	0.792377	71	35.9314	11.5607	36	75	0	89002	1	0		1	1	1	0	18	23	401	525	[381,504,423,555]					33	158.929	24.0109	159
1	1	1	0	8	61	92	519	[66,491,126,546]					75	181.288	34.0601	181	307	91	438173	149.022	0.918924	0.770581	72	35.7749	11.947	36	73	0	86468	1	0		1	1	1	0	18	24	288	542	[263,515,320,581]					34	166.241	31.1561	169
1	1	1	0	8	62	151	522	[124,496,179,550]					76	215.969	34.7625	214	332	130	505367	144.275	0.855576	0.751377	73	41.3214	12.6145	41	90	4	96692	1	0		1	1	1	0	18	25	352	572	[328,549,381,595]					35	217.344	37.3252	218
1	1	1	0	8	63	175	555	[143,536,193,579]					77	195.146	29.1732	195	283	114	286084	90.3876	0.818888	0.538795	74	39.2715	11.8816	39	76	3	57572	1	0		1	1	1	0	19	1	635	121	[606,98,660,144]					1	199.92	37.0393	199
1	1	1	0	8	64	111	577	[87,553,136,603]					78	161.684	29.0984	164	244	80	311242	118.688	0.851419	0.737422	75	32.3179	11.92	33	74	0	62212	1	0		1	1	1	0	19	2	620	163	[596,142,650,184]					2	204.195	28.9095	206
1	1	1	0	8	65	235	581	[210,557,263,612]					79	205.562	30.9732	206	310	124	451619	135.458	0.852342	0.817	76	38.1561	11.9542	39	76	0	83829	1	0		1	1	1	0	19	3	559	189	[534,165,581,221]					3	196.109	37.8689	195
1	1	1	0	8	66	288	582	[262,558,316,608]					80	200.748	37.725	201	332	118	437229	134.287	0.865323	0.843448	77	34.1492	11.2231	34	70	1	74377	1	0		1	1	1	0	19	4	610	202	[586,181,641,224]					4	205.891	33.476	209
1	1	1	0	8	67	184	596	[164,576,210,630]					81	259.024	42.1874	259	394	154	472459	112.46	0.830962	0.671975	78	40.5521	12.1462	41	79	1	73967	1	0		1	1	1	0	19	5	586	245	[558,217,613,274]					5	210.457	31.7651	212
1	1	1	0	8	68	757	627	[727,587,786,662]					82	288.793	62.7835	288	479	150	971212	207.349	0.88228	0.700706	79	51.5543	15.8882	52	107	5	173377	1	0		1	1	1	0	19	6	265	377	[241,355,290,402]					8	150.111	31.4734	151
1	1	1	0	8	69	265	653	[240,626,292,682]					84	201.006	34.7285	202	318	111	447640	137.308	0.932912	0.802029	81	38.0476	12.13	38	77	0	84732	1	0		1	1	1	0	19	7	239	418	[213,392,266,445]					10	123.382	23.103	124
1	1	1	0	8	70	319	653	[290,628,344,686]					85	225.512	43.1721	229	349	119	542131	148.221	0.922276	0.793096	82	34.0121	11.8	34	79	0	81765	1	0		1	1	1	0	19	8	820	438	[792,412,854,466]					11	327.547	71.0221	321
1	1	1	0	8	71	488	684	[463,659,512,710]					86	176.97	33.6675	178	289	86	344207	119.921	0.928694	0.83055	83	35.6807	12.1306	36	77	0	69399	1	0		1	1	1	0	19	9	827	487	[802,462,857,512]					12	275.869	43.03	280
1	1	1	0	8	72	195	715	[164,696,223,739]					87	233.423	51.8504	229	395	117	408257	107.836	0.886844	0.514027	84	43.6592	14.4994	44	87	0	76360	1	0		1	1	1	0	19	10	875	513	[852,490,900,537]					13	270.307	46.8789	268
1	1	1	0	8	73	201	750	[184,732,224,771]					89	295.576	52.562	296	428	183	314788	65.6636	0.797689	0.71837	86	52.7033	14.3655	53	110	7	56129	1	0		1	1	1	0	19	11	356	778	[329,752,380,806]					15	331.136	59.883	328
1	1	1	0	8	74	271	798	[250,775,294,829]					92	287.716	50.5489	284	442	172	456606	97.848	0.844504	0.582205	89	55.9401	15.1856	56	106	7	88777	1	0		1	1	1	0	19	12	312	774	[295,756,333,798]					16	288.651	53.8126	289
1	1	1	0	8	75	366	832	[343,802,394,859]					94	164.917	33.4742	168	255	87	317795	118.811	0.725076	0.561653	91	38.6056	12.4189	39	78	0	74393	1	0		1	1	1	0	19	13	298	835	[271,808,330,863]					17	317.692	79.0756	308
1	1	1	0	8	76	189	832	[164,807,214,857]					95	298.332	52.1536	294	472	184	588311	121.586	0.869649	0.844385	92	55.1065	15.5418	56	99	1	108670	1	0		1	1	1	0	19	14	660	894	[632,860,689,926]					18	178.811	35.3929	180
1	1	1	0	8	77	318	827	[281,809,340,850]					96	356.373	59.1069	355	533	219	509970	88.2296	0.735638	0.489801	93	63.2642	13.6579	63	114	20	90531	1	1		1	1	1	0	19	15	64	947	[41,924,88,972]					20	243.932	40.4966	244
1	1	1	0	8	78	415	831	[395,811,454,851]					97	173.846	35.406	177	272	87	309968	109.933	0.780258	0.612977	94	34.5665	11.8341	35	73	0	61632	1	0		1	1	1	0	19	16	108	940	[87,920,128,973]					21	193.101	40.3493	194
1	1	1	0	8	79	144	852	[116,830,168,875]					98	203.896	47.4328	198	364	108	370072	111.906	0.859396	0.740628	95	37.9003	13.0148	38	86	0	68789	1	0		1	1	1	0	19	17	606	947	[582,920,629,999]					22	182.054	31.6985	185
1	1	1	0	8	80	534	850	[504,831,557,869]					99	208.377	38.6727	209	342	119	307981	91.1275	0.916756	0.5547	96	33.9134	12.2582	34	68	0	50124	1	0		1	1	1	0	19	18	666	970	[636,939,694,1002]					23	182.44	33.9673	183
1	1	1	0	8	81	225	870	[195,840,254,898]					100	237.789	43.0379	235	372	118	645834	167.458	0.908948	0.788878	97	46.0515	13.0039	46	90	9	125076	1	0		1	1	1	0	19	19	87	996	[63,974,120,1021]					25	213.01	35.2863	213
1	1	1	0	8	82	993	870	[970,844,1020,901]					101	161.739	34.3669	161	261	58	306819	116.961	0.856387	0.607074	98	30.5751	11.3868	30	66	0	58001	1	0		1	1	1	0	20	1	892	86	[861,60,923,113]					3	186.364	40.5183	185
1	1	1	0	8	83	295	869	[276,844,336,889]					102	209.822	43.883	206	369	104	376840	110.734	0.742007	0.531894	99	39.8363	11.9722	40	92	2	71546	1	0		1	1	1	0	20	2	985	92	[954,65,1009,127]					4	232.88	46.8499	235
1	1	1	0	8	84	532	896	[498,867,562,926]					103	218.86	44.0919	220	367	105	623533	175.658	0.889456	0.816685	100	43.1429	13.6374	43	94	0	122914	1	0		1	1	1	0	20	3	1060	91	[1038,70,1093,116]					5	122.244	26.4704	124
1	1	1	0	8	85	965	922	[946,882,984,946]					104	159.849	32.5486	158	282	84	282772	109.069	0.776626	0.503338	101	31.325	12.5622	31	75	0	55414	1	0		1	1	1	0	20	4	995	135	[963,106,1031,164]					6	286.972	57.9049	282
1	1	1	0	8	86	273	908	[246,888,299,928]					105	188.702	33.6895	186	294	112	299848	97.9713	0.794847	0.67816	102	35.2335	11.4328	35	69	0	55986	1	0		1	1	1	0	20	5	918	136	[891,111,952,160]					7	207.372	34.1844	205
1	1	1	0	8	87	186	910	[162,887,214,934]					106	185.133	40.2386	184	326	90	356752	118.811	0.858051	0.735867	103	37.8879	12.7274	37	78	0	73010	1	0		1	1	1	0	20	6	1032	152	[1005,129,1049,170]					8	194.444	50.3256	189
1	1	1	0	8	88	1019	930	[997,908,1052,952]					107	145.537	26.5793	147	236	73	278704	118.071	0.797205	0.754467	104	30.9948	11.6436	31	68	0	59355	1	0		1	1	1	0	20	7	1151	161	[1126,139,1188,184]					9	186.675	38.7594	186
1	1	1	0	8	89	266	946	[245,924,294,969]					108	183.337	39.9975	185	291	94	294439	99.0194	0.843793	0.777765	105	37.4016	12.4014	37	82	0	60067	1	0		1	1	1	0	20	8	62	186	[35,160,89,221]					11	215.056	41.9988	216
1	1	1	0	9	1	272	28	[238,6,299,52]					4	115.033	25.2244	114	196	54	244675	131.142	0.723076	0.613737	1	25.7931	10.6679	26	68	0	54862	0	0		1	1	1	0	20	9	1289	247	[1262,220,1316,282]					13	229.33	51.9704	226
1	1	1	0	9	2	1047	44	[1020,20,1079,71]					7	152.333	27.5513	154	228	78	355393	143.843	0.859649	0.74527	2	30.6734	10.7919	31	65	0	71561	1	0		1	1	1	0	20	10	53	246	[25,220,82,271]					14	174.732	32.868	179
1	1	1	0	9	3	401	45	[367,22,430,71]					8	121.102	23.8632	121	197	55	262427	133.608	0.777374	0.584118	3	24.6936	10.4189	25	57	0	53511	0	0		1	1	1	0	20	11	1053	265	[1028,237,1077,291]					15	217.297	44.4292	218
1	1	1	0	9	4	269	82	[241,48,296,112]					10	142.773	27.1493	144	231	71	349222	150.81	0.804412	0.599136	5	27.9432	10.5436	28	65	0	68349	0	0		1	1	1	0	20	12	1180	262	[1156,239,1202,287]					16	244.244	41.8966	246
1	1	1	0	9	5	325	76	[297,50,352,110]					11	139.914	26.7878	140	236	72	342649	150.995	0.85628	0.776938	6	26.9555	10.676	27	61	0	66014	0	0		1	1	1	0	20	13	120	279	[89,251,158,314]					18	238.812	67.3717	221
1	1	1	0	9	6	1025	100	[993,72,1059,127]					12	159.129	29.2899	161	255	70	433148	167.827	0.821442	0.688021	7	31.6767	11.566	32	76	0	86224	1	0		1	1	1	0	20	14	1272	307	[1246,280,1303,350]					19	160.511	36.8995	158
1	1	1	0	9	7	494	106	[463,82,520,137]					13	120.313	23.1347	121	193	52	265892	136.26	0.861002	0.720983	8	27.2706	10.968	27	62	0	60268	0	0		1	1	1	0	20	15	1222	305	[1196,286,1246,324]					20	160.655	28.1901	159
1	1	1	0	9	8	375	140	[343,109,410,174]					14	100.493	20.8904	100	176	41	289519	177.631	0.825049	0.556413	9	26.9469	10.5245	27	65	0	77634	0	0		1	1	1	0	20	16	112	333	[86,301,138,364]					23	222.229	50.9467	220
1	1	1	0	9	9	282	154	[260,133,317,176]					15	124.36	22.3323	124	203	63	234294	116.16	0.724541	0.669423	10	26.1014	10.4693	26	62	0	49175	0	0		1	1	1	0	20	17	88	370	[52,346,118,399]					26	218.86	42.5853	219
1	1	1	0	9	10	437	169	[402,141,468,196]					16	108.082	23.6209	108	177	40	281661	160.675	0.834681	0.637358	11	29.2889	10.9514	29	72	0	76327	0	0		1	1	1	0	20	18	1287	375	[1261,355,1315,396]					27	136.044	22.2689	136
1	1	1	0	9	11	1030	292	[1008,269,1052,314]					17	151.162	31.3394	150	249	71	234150	95.505	0.852624	0.831453	12	30.3299	11.88	31	68	0	46981	1	0		1	1	1	0	20	19	310	390	[289,368,331,416]					29	209.979	37.3193	214
1	1	1	0	9	12	1097	305	[1068,284,1124,334]					18	131.483	24.6117	131	223	57	242980	113.94	0.725526	0.544157	13	29.0795	11.1784	29	74	0	53739	0	0		1	1	1	0	20	20	282	447	[260,424,305,471]					30	187.922	33.8443	189
1	1	1	0	9	13	1167	325	[1146,301,1192,355]					19	126.352	28.8954	125	236	55	231982	113.2	0.840205	0.657596	14	24.7849	10.6115	25	62	0	45505	0	0		1	1	1	0	20	21	311	519	[282,492,336,545]					31	197.668	38.2852	197
1	1	1	0	9	14	1101	351	[1065,333,1125,371]					20	140.379	28.2039	140	236	63	243276	106.85	0.756633	0.536592	15	29.6607	10.7709	30	70	0	51402	0	0		1	1	1	0	20	22	214	517	[181,491,241,545]					32	150.291	30.491	153
1	1	1	0	9	15	1000	363	[969,341,1028,385]					21	128.163	26.9671	127	216	55	243895	117.331	0.857964	0.586783	16	28.4519	11.3661	29	68	0	54144	0	0		1	1	1	0	20	23	259	547	[235,516,283,575]					33	179.413	27.7176	180
1	1	1	0	9	16	1142	388	[1116,363,1169,417]					22	145.399	24.4773	146	224	78	321040	136.136	0.89024	0.859429	17	34.4185	11.4941	35	71	0	75996	1	0		1	1	1	0	20	24	376	573	[351,546,403,607]					34	152.137	26.4245	153
1	1	1	0	9	17	1224	403	[1200,381,1256,427]					23	119.513	25.1666	119	199	53	232930	120.167	0.839586	0.699996	18	25.9112	10.4915	26	63	0	50501	0	0		1	1	1	0	20	25	336	596	[313,567,361,632]					35	197.167	33.7284	200
1	1	1	0	9	18	1109	433	[1085,409,1137,456]					24	138.161	28.6887	137	220	71	245651	109.624	0.881699	0.689951	19	26.8076	10.6157	27	57	0	47664	0	0		1	1	1	0	20	26	63	610	[31,582,92,641]					36	202.229	39.9956	204
1	1	1	0	9	19	1188	455	[1162,429,1219,482]					25	190.303	36.8943	191	312	99	451399	146.248	0.915203	0.836822	20	36.6766	12.0893	37	84	0	86997	1	0		1	1	1	0	20	27	220	612	[189,585,249,645]					37	119.982	24.2453	121
1	1	1	0	9	20	1078	535	[1053,513,1101,559]					26	137.339	28.9627	135	241	63	237733	106.726	0.916856	0.792713	21	29.2623	11.5204	29	69	0	50653	0	0		1	1	1	0	20	28	112	643	[74,616,138,672]					38	204.538	33.5918	207
1	1	1	0	9	21	741	547	[713,523,766,573]					27	144.108	33.9675	146	258	55	255503	109.316	0.761703	0.703198	22	33.5888	12.1009	33	72	0	59553	1	0		1	1	1	0	20	29	263	672	[231,642,301,701]					40	185.396	31.9893	190
1	1	1	0	9	22	709	568	[689,549,730,591]					28	204.934	37.1467	207	323	110	271947	81.8174	0.908192	0.833395	23	41.4446	13.3645	42	90	1	54997	1	0		1	1	1	0	20	30	341	697	[311,668,371,726]					41	183.547	37.4769	183
1	1	1	0	9	23	1154	621	[1126,582,1220,649]					29	145.768	28.3814	145	239	64	528700	223.626	0.681553	0.437206	24	34.0838	11.9258	34	76	0	123622	1	0		1	1	1	0	20	31	163	701	[135,673,191,725]					42	226.102	44.155	229
1	1	1	0	9	24	1223	639	[1195,611,1249,666]					30	122	22.6319	123	199	48	266448	134.657	0.761805	0.708874	25	30.9876	10.9556	31	68	0	67677	1	0		1	1	1	0	20	32	95	699	[65,676,126,723]					43	207.383	36.3542	204
1	1	1	0	9	25	1158	669	[1130,639,1181,690]					31	140.286	26.8572	140	228	75	260231	114.372	0.787756	0.645287	26	33.1946	11.6123	33	69	0	61576	1	0		1	1	1	0	20	33	413	717	[386,691,441,745]					44	205.194	38.3465	206
1	1	1	0	9	26	1214	686	[1193,664,1248,707]					32	137.596	33.794	136	242	48	243958	109.316	0.736321	0.643053	27	31.8494	11.9253	31	76	0	56469	1	0		1	1	1	0	20	34	473	724	[448,702,495,747]					45	186.31	34.4032	186
1	1	1	0	9	27	1130	718	[1112,697,1149,740]					33	193.93	36.7542	194	296	92	201493	64.0605	0.744093	0.576816	28	31.795	11.0749	32	66	0	33035	1	0		1	1	1	0	20	35	1222	745	[1194,718,1251,778]					46	166.775	34.0779	168
1	1	1	0	9	28	1194	737	[1170,708,1219,765]					34	149.176	29.5066	151	237	60	301187	124.483	0.851075	0.726767	29	32.0495	11.5182	32	70	0	64708	1	0		1	1	1	0	20	36	287	755	[260,722,317,782]					47	133.969	24.6251	136
1	1	1	0	9	29	1146	773	[1116,737,1173,804]					35	190.746	43.9849	190	334	95	498991	161.292	0.83654	0.628134	30	31.6036	11.4713	32	78	0	82675	1	0		1	1	1	0	20	37	86	744	[57,728,106,769]					48	219.188	31.1587	219
1	1	1	0	9	30	1203	812	[1178,790,1227,835]					36	150.371	27.8143	152	233	83	245406	100.622	0.886068	0.784865	31	26.636	10.3109	26	61	0	43470	0	0		1	1	1	0	20	38	30	766	[3,743,57,790]					49	160.171	29.6185	161
1	1	1	0	9	31	1150	852	[1124,827,1177,880]					37	145.522	26.9829	147	229	74	336010	142.364	0.832756	0.802287	32	30.3426	11.2569	30	66	0	70061	1	0		1	1	1	0	20	39	103	766	[67,742,122,787]					50	184.422	41.6979	189
1	1	1	0	9	32	1280	880	[1261,856,1299,904]					40	179.18	33.988	182	283	104	234546	80.7076	0.824982	0.666667	34	33.3713	12.4064	33	106	0	43683	1	0		1	1	1	0	20	40	367	775	[342,751,401,801]					51	232.166	50.3221	227
1	1	1	0	9	33	1100	893	[1074,862,1125,926]					41	144.341	28.8152	144	241	65	345409	147.543	0.855685	0.699244	35	28.6874	11.243	29	66	0	68649	0	0		1	1	1	0	20	41	219	809	[195,781,244,836]					52	219.143	43.5372	218
1	1	1	0	9	34	1244	916	[1208,890,1278,944]					43	227.109	46.5677	230	384	120	646125	175.411	0.762447	0.70511	37	38.2921	11.5448	38	95	1	108941	1	0		1	1	1	0	20	42	160	806	[128,782,188,832]					53	197.76	37.0419	198
1	1	1	0	9	35	1194	923	[1177,897,1212,945]					44	195.074	32.4626	195	289	108	220239	69.6095	0.736118	0.539072	38	30.1497	10.2204	30	63	2	34039	1	0		1	1	1	0	20	43	399	805	[366,782,416,823]					54	162.24	34.1602	162
1	1	1	0	9	36	1164	943	[1142,912,1186,976]					45	180.427	32.0606	181	290	95	388099	132.622	0.804103	0.604519	39	32.7234	10.7761	33	72	0	70388	1	0		1	1	1	0	20	44	290	823	[264,798,317,851]					55	198.063	35.9923	200
1	1	1	0	9	37	1066	943	[1044,924,1099,979]					46	126.578	25.2933	126	217	60	209107	101.856	0.60906	0.483807	40	30.0636	10.8559	30	66	0	49665	1	0		1	1	1	0	20	45	342	832	[318,807,368,866]					56	207.876	41.6104	208
1	1	1	0	9	38	1121	967	[1102,943,1143,1001]					47	144.358	25.6065	142	222	85	253637	108.329	0.801301	0.628878	41	32.2561	11.5604	33	74	0	56674	1	0		1	1	1	0	20	46	231	884	[209,858,258,913]					57	198.932	42.6597	197
1	1	1	0	9	39	1215	978	[1194,956,1237,1004]					48	153.138	25.4868	153	228	82	242724	97.7247	0.850547	0.749138	42	32.4309	11.564	32	80	0	51403	1	0		1	1	1	0	20	47	281	896	[249,868,315,923]					58	218.597	40.4204	223
1	1	1	0	9	40	1067	988	[1039,962,1094,1014]					49	140.358	28.786	140	218	69	296016	130.032	0.82128	0.71066	43	34.6264	11.3745	34	71	1	73027	1	0		1	1	1	0	20	48	351	919	[319,896,380,945]					60	225.18	40.4388	230
1	1	1	0	10	1	823	118	[795,90,863,148]					1	159.021	27.6584	159	252	87	485808	188.359	0.821076	0.762117	1	27.2442	10.5705	27	69	0	83231	0	0		1	1	1	0	20	49	558	959	[524,931,599,988]					62	180.122	44.6205	178
1	1	1	0	10	2	761	140	[734,112,791,174]					2	178.907	33.4993	180	287	88	483765	166.718	0.889853	0.742363	2	32.4612	11.3682	32	85	0	87775	1	0		1	1	1	0	20	50	337	978	[311,950,362,1007]					63	189.514	36.8594	189
1	1	1	0	10	3	895	152	[867,120,923,187]					3	160.64	29.9711	163	260	76	463929	178.062	0.870186	0.76622	3	26.8317	10.2923	27	73	0	77490	0	0		1	1	1	0	20	51	615	981	[592,957,642,1005]					64	252.865	43.6871	252
1	1	1	0	10	4	819	174	[790,147,848,204]					4	195.189	30.7275	194	298	108	498903	157.593	0.883289	0.841344	4	33.8474	10.9474	34	80	0	86514	1	0		1	1	1	0	21	1	639	61	[602,27,679,100]					5	135.612	25.1538	135
1	1	1	0	10	5	1322	179	[1283,152,1356,209]					5	135.904	27.5856	137	214	56	411244	186.571	0.790502	0.62652	5	35.6395	12.7439	36	81	0	107845	1	0		1	1	1	0	21	2	551	70	[525,44,579,97]					6	203.366	34.4438	202
1	1	1	0	10	6	751	208	[724,180,778,241]					6	191.501	33.5824	189	321	110	500008	160.984	0.899876	0.785896	6	34.3681	11.1027	35	76	0	89735	1	0		1	1	1	0	21	3	453	92	[424,67,472,111]					7	195.346	32.8846	193
1	1	1	0	10	7	847	231	[820,205,874,265]					8	198.115	32.8123	197	321	118	503411	156.668	0.885902	0.716199	8	34.791	11.1742	35	74	0	88404	1	0		1	1	1	0	21	4	736	93	[708,68,761,129]					8	118.81	23.895	119
1	1	1	0	10	8	1294	250	[1251,205,1331,290]					9	177.602	34.8818	181	277	88	879484	305.32	0.787655	0.696012	9	34.8863	12.1023	35	81	0	172757	1	0		1	1	1	0	21	5	1189	112	[1160,81,1218,146]					9	159.565	29.4609	159
1	1	1	0	10	9	905	241	[883,212,936,263]					10	176.659	28.6885	175	270	101	326819	114.063	0.837874	0.677541	10	30.7265	10.5201	31	66	0	56844	1	0		1	1	1	0	21	6	1086	107	[1061,85,1118,130]					10	159.266	27.2149	158
1	1	1	0	10	10	795	259	[762,231,824,287]					11	185.135	33.3862	184	316	101	506529	168.691	0.907092	0.85048	11	31.8118	11.0707	32	69	0	87037	1	0		1	1	1	0	21	7	1250	115	[1217,88,1285,143]					11	120.357	25.291	122
1	1	1	0	10	11	1273	330	[1232,290,1314,371]					12	160.032	32.9695	160	285	70	788959	303.964	0.874753	0.859742	12	31.8207	11.1559	32	73	0	156876	1	0		1	1	1	0	21	8	500	120	[476,99,528,143]					12	260.981	42.1557	261
1	1	1	0	10	12	1324	549	[1282,487,1356,578]					14	178.532	29.5658	178	302	101	636646	219.865	0.604849	0.420562	13	34.0976	11.5204	34	78	0	121592	1	0		1	1	1	0	21	9	551	121	[526,94,578,151]					13	231.481	43.7681	233
1	1	1	0	10	13	1271	547	[1245,535,1299,566]					16	193.511	40.3992	193	297	95	216539	68.993	0.719886	0.442284	15	34.1483	11.3292	34	72	1	38212	1	0		1	1	1	0	21	10	441	120	[418,101,468,142]					14	194.021	31.6995	195
1	1	1	0	10	14	1249	579	[1231,557,1272,597]					17	208.234	37.5285	206	312	129	223227	66.0952	0.732022	0.66334	16	34.4757	11.4425	35	69	0	36958	1	0		1	1	1	0	21	11	1138	161	[1111,128,1167,191]					15	177.857	32.7083	177
1	1	1	0	10	15	1294	611	[1270,593,1313,643]					20	158.296	24.656	158	246	90	208318	81.1392	0.726638	0.57333	18	29.9514	10.2538	30	61	1	39416	0	0		1	1	1	0	21	12	725	153	[701,129,751,196]					16	121.372	25.445	121
1	1	1	0	10	16	1254	615	[1230,595,1277,635]					21	180.459	36.5731	185	267	63	280794	95.9366	0.854878	0.729503	19	30.5823	10.8162	30	70	0	47586	1	0		1	1	1	0	21	13	1272	167	[1245,138,1300,197]					17	210.11	39.2106	210
1	1	1	0	10	17	1328	703	[1303,680,1353,730]					23	136.617	31.0004	136	227	62	222413	100.376	0.788566	0.604922	20	31.4754	12.0918	32	79	0	51242	1	0		1	1	1	0	21	14	1078	170	[1055,143,1101,202]					18	167.795	34.0072	166
1	1	1	0	10	18	1067	740	[1039,712,1096,775]					24	177.637	30.1791	177	288	99	459548	159.504	0.82617	0.787328	21	35.5562	12.0535	36	82	0	91984	1	0		1	1	1	0	21	15	652	175	[625,149,685,202]					20	215.692	35.1231	217
1	1	1	0	10	19	1217	747	[1186,717,1247,782]					25	144.941	31.4167	144	251	61	460043	195.696	0.848698	0.806612	22	29.0309	11.2526	29	66	0	92144	0	0		1	1	1	0	21	16	531	202	[506,178,558,228]					21	250.797	49.3593	256
1	1	1	0	10	20	1015	757	[992,726,1042,784]					27	131	24.8533	131	219	75	287808	135.458	0.906321	0.710227	23	30.4907	11.2374	31	71	0	66988	1	0		1	1	1	0	21	17	618	210	[590,188,647,233]					23	248.515	45.0557	249
1	1	1	0	10	21	107	808	[71,777,144,838]					28	158.393	28.7353	159	243	82	566097	220.358	0.923655	0.74351	24	30.6525	11.7118	31	69	0	109552	1	0		1	1	1	0	21	18	1040	216	[1019,189,1059,249]					24	248.59	45.5707	252
1	1	1	0	10	22	1051	811	[1022,793,1089,835]					29	157.591	28.8216	157	251	83	314078	122.88	0.717029	0.440513	25	33.9438	11.8861	34	74	0	67650	1	0		1	1	1	0	21	19	1269	227	[1246,196,1294,253]					25	153.62	29.1194	156
1	1	1	0	10	23	932	824	[908,800,955,849]					30	144.932	27.3821	146	233	71	220442	93.7787	0.804621	0.626128	26	47.4635	14.1831	47	101	0	72192	1	0		1	1	1	0	21	20	1166	237	[1138,207,1195,265]					26	236.011	52.4551	233
1	1	1	0	10	24	1117	850	[1095,809,1139,875]					31	141.045	22.1208	141	216	75	245982	107.528	0.70533	0.421549	27	33.7769	11.6613	34	76	0	58907	1	0		1	1	1	0	21	21	583	257	[560,237,619,277]					27	230.607	43.6788	231
1	1	1	0	10	25	991	834	[967,812,1012,858]					32	191.753	35.2786	188	318	95	292615	94.087	0.787839	0.705284	28	41.002	12.8506	41	109	2	62569	1	0		1	1	1	0	21	22	1063	265	[1034,239,1090,294]					28	260.741	37.5271	260
1	1	1	0	10	26	1164	838	[1138,813,1187,880]					33	177.419	41.5054	177	294	83	432369	150.256	0.769954	0.659131	29	32.8432	12.1257	32	77	0	80039	1	0		1	1	1	0	21	23	1224	275	[1197,245,1251,304]					30	188.064	31.4876	188
1	1	1	0	10	27	1070	874	[1050,845,1089,901]					36	227.073	40.4506	227	357	139	356959	96.9231	0.853184	0.556627	31	38.8607	12.4045	39	86	0	61089	1	0		1	1	1	0	21	24	1301	284	[1277,262,1324,308]					31	130.757	21.4291	132
1	1	1	0	10	28	47	867	[26,846,71,900]					37	154.407	32.8294	153	273	71	279631	111.659	0.877753	0.680431	32	28.2849	11.2226	28	61	0	51224	0	0		1	1	1	0	21	25	1133	307	[1103,272,1162,342]					33	274.329	62.6306	276
1	1	1	0	10	29	97	873	[73,848,122,899]					38	149.532	32.457	147	294	82	278129	114.68	0.878225	0.732389	33	27.7871	10.7275	28	62	0	51684	0	0		1	1	1	0	21	26	1031	290	[1010,270,1068,319]					34	171.312	46.029	159
1	1	1	0	10	30	731	878	[695,854,757,903]					40	119.115	24.7155	117	226	66	266460	137.924	0.802064	0.655074	35	27.5968	11.0685	28	64	0	61734	0	0		1	1	1	0	21	27	1177	327	[1158,307,1222,347]					37	143.303	26.1411	144
1	1	1	0	10	31	222	888	[192,858,251,928]					41	182.459	35.5862	180	316	99	559967	189.222	0.950909	0.769078	36	33.2796	12.0066	34	75	0	102135	1	0		1	1	1	0	21	28	1058	332	[1021,314,1084,351]					38	291.26	45.3538	296
1	1	1	0	10	32	163	897	[138,864,187,929]					42	124.884	22.4113	125	207	64	293227	144.768	0.851758	0.612611	37	26.2317	10.7527	26	60	0	61592	0	0		1	1	1	0	21	29	1310	346	[1285,324,1339,369]					39	139.331	24.7668	141
1	1	1	0	10	33	783	900	[753,871,816,934]					44	132.489	38.4932	125	266	57	365538	170.109	0.692313	0.668901	39	30.3298	11.1608	30	68	0	83680	1	0		1	1	1	0	21	30	1232	417	[1204,391,1259,448]					43	175.472	32.1835	177
1	1	1	0	10	34	1106	902	[1088,876,1124,923]					45	177.375	25.6031	178	258	100	217994	75.7751	0.822796	0.656643	40	30.1668	10.7908	30	70	0	37075	1	0		1	1	1	0	21	31	1168	470	[1135,435,1200,504]					44	227.596	52.6709	224
1	1	1	0	10	35	991	904	[968,882,1015,937]					46	196.876	35.5607	199	284	111	384105	120.291	0.769135	0.724286	41	38.4941	11.7349	39	82	0	75102	1	0		1	1	1	0	21	32	869	819	[839,787,899,850]					46	178.261	29.7565	181
1	1	1	0	10	36	682	919	[650,896,714,942]					47	115.53	25.7007	116	200	46	259712	138.603	0.799326	0.614773	42	27.1188	11.2267	27	66	0	60963	0	0		1	1	1	0	21	33	983	830	[954,803,1020,860]					47	177.367	36.0918	178
1	1	1	0	10	37	867	916	[827,891,897,944]					48	108.272	22.6499	108	187	49	259744	147.913	0.653177	0.503542	43	28.8662	11.0211	29	74	0	69250	0	0		1	1	1	0	21	34	859	897	[830,858,885,927]					48	155.776	28.4504	156
1	1	1	0	10	38	587	924	[565,902,621,947]					49	175.815	38.2612	177	303	80	335455	117.64	0.904705	0.714646	44	34.5749	12.1386	35	72	0	65969	1	0		1	1	1	0	21	35	949	896	[919,865,988,928]					49	161.849	35.0076	159
1	1	1	0	10	39	1153	928	[1130,902,1177,966]					50	186.382	46.2813	182	315	92	376865	124.668	0.727731	0.547056	45	36.8759	12.8099	36	76	0	74563	1	0		1	1	1	0	21	36	113	971	[81,942,145,1021]					50	142.943	37.1169	138
1	1	1	0	10	40	928	933	[901,908,966,957]					51	200.063	37.9171	201	315	89	418931	129.108	0.752323	0.604939	46	39.1237	11.7428	39	78	0	81925	1	0		1	1	1	0	21	37	194	976	[163,939,223,1005]					51	177.479	41.6277	179
1	1	1	0	10	41	493	950	[467,925,523,977]					52	223.238	48.1498	228	354	112	500947	138.356	0.936992	0.805638	47	48.6038	15.5042	50	92	0	109067	1	0		1	1	1	0	22	1	103	45	[79,21,135,69]					2	211.844	39.7927	212
1	1	1	0	10	42	1123	952	[1106,930,1142,977]					53	187.814	29.3116	187	281	109	228758	75.0969	0.764061	0.681563	48	34.2562	11.3261	34	67	1	41724	1	0		1	1	1	0	22	2	305	51	[281,29,328,76]					3	155.297	27.5004	155
1	1	1	0	10	43	1020	952	[995,930,1045,978]					54	230.454	57.5637	223	453	117	427723	114.433	0.788007	0.784804	49	23.0361	10.0312	23	59	0	42755	0	0		1	1	1	0	22	3	379	51	[356,28,412,72]					4	165.925	31.1218	168
1	1	1	0	10	44	968	969	[940,936,997,1008]					55	227.741	35.6061	232	330	126	583017	157.839	0.697359	0.624549	50	54.3121	15.6556	54	110	5	139039	1	0		1	1	1	0	22	4	240	62	[213,36,266,89]					5	207.463	35.8243	209
1	1	1	0	10	45	1084	958	[1065,939,1105,984]					56	178.819	28.6714	178	270	111	221020	76.2067	0.840319	0.619305	51	33.373	12.0901	33	81	0	41249	1	0		1	1	1	0	22	5	471	77	[448,52,493,115]					6	235.02	65.0337	230
1	1	1	0	10	46	105	968	[79,944,133,990]					57	158.5	30.4635	161	248	72	299407	116.468	0.886146	0.759001	52	31.4039	12.1936	32	71	0	59322	1	0		1	1	1	0	22	6	535	79	[518,63,573,110]					7	236.134	39.499	236
1	1	1	0	10	47	56	977	[31,953,85,1005]					58	158.602	27.7398	159	240	90	334808	130.156	0.924325	0.768156	53	31.1568	11.7532	32	72	0	65772	1	0		1	1	1	0	22	7	359	98	[314,69,391,134]					9	221.366	41.1132	217
1	1	1	0	10	48	583	984	[554,957,614,1013]					60	198.924	39.0685	201	337	108	497907	154.325	0.872667	0.786532	54	40.2341	12.6054	40	88	1	100706	1	0		1	1	1	0	22	8	289	98	[266,71,313,125]					10	202.073	30.0269	201
1	1	1	0	12	1	207	51	[181,26,233,77]					4	174.38	30.4202	175	283	98	353120	124.853	0.943325	0.824775	1	31.0193	11.8038	31	65	0	62814	1	0		1	1	1	0	22	9	144	96	[118,73,175,121]					11	191.867	35.5004	193
1	1	1	0	12	2	292	51	[265,25,328,77]					5	205.022	43.0797	210	327	87	462324	139.034	0.926473	0.696617	2	36.161	12.3025	36	77	0	81543	1	0		1	1	1	0	22	10	434	107	[415,84,456,125]					12	293.274	41.6494	294
1	1	1	0	12	3	1146	60	[1120,34,1174,90]					6	147.772	28.1157	149	224	75	332783	138.849	0.888228	0.767098	3	26.7749	10.7182	27	81	0	60297	0	0		1	1	1	0	22	11	208	121	[180,97,240,145]					14	217.003	33.2646	216
1	1	1	0	12	4	599	107	[576,87,626,128]					7	179.669	28.6971	181	266	100	286033	98.1562	0.839472	0.741579	4	36.6344	12.7636	37	76	0	58322	1	0		1	1	1	0	22	12	506	114	[490,97,524,142]					15	204.517	34.1564	206
1	1	1	0	12	5	1100	117	[1070,90,1132,144]					8	138.879	26.4556	139	225	73	334837	148.652	0.853949	0.713831	5	27.3289	10.3941	27	79	0	65890	0	0		1	1	1	0	22	13	408	138	[385,107,435,161]					17	219.382	41.5032	214
1	1	1	0	12	6	534	112	[513,94,563,131]					9	190.06	34.1763	188	295	117	248788	80.7076	0.765598	0.55736	6	35.9488	12.167	36	74	0	47057	1	0		1	1	1	0	22	14	1090	144	[1071,121,1110,169]					19	134.583	22.1658	134
1	1	1	0	12	7	645	129	[623,106,666,153]					10	176.178	29.1125	175	267	99	254049	88.9079	0.85871	0.640854	7	36.5326	12.0452	37	78	1	52680	1	0		1	1	1	0	22	15	293	164	[267,140,321,189]					20	143.412	27.1434	145
1	1	1	0	12	8	528	150	[498,122,565,179]					11	206.203	50.921	201	337	105	533860	159.627	0.831512	0.583189	8	37.3808	12.9222	37	94	1	96779	1	0		1	1	1	0	22	16	239	170	[212,143,267,196]					21	199.494	41.0456	198
1	1	1	0	12	9	685	154	[663,132,711,176]					12	156.595	26.3237	155	244	99	255720	100.684	0.923201	0.777993	9	35.6209	12.0251	36	79	0	58169	1	0		1	1	1	0	22	17	507	177	[477,153,536,202]					22	222.932	40.9422	223
1	1	1	0	12	10	608	156	[588,136,633,176]					13	182.263	27.5328	183	269	106	260818	88.2296	0.820396	0.761042	10	37.7519	12.0343	38	81	0	54023	1	0		1	1	1	0	22	18	585	180	[555,157,613,204]					23	234.96	48.3604	235
1	1	1	0	12	11	647	193	[630,178,683,210]					14	175.918	27.9128	177	267	104	243647	85.3935	0.875084	0.536553	11	31.4801	11.9436	31	68	0	43600	1	0		1	1	1	0	22	19	1061	176	[1044,159,1079,206]					24	166.884	24.1607	167
1	1	1	0	12	12	379	249	[347,227,409,273]					15	138.749	27.4554	139	243	67	304277	135.211	0.886739	0.67678	12	30.5919	11.9297	31	68	0	67088	1	0		1	1	1	0	22	20	998	184	[979,160,1020,215]					25	147.952	31.562	151
1	1	1	0	12	13	425	279	[390,256,452,303]					16	161.697	30.2451	161	272	93	354117	135.026	0.892168	0.677795	13	34.0005	11.9383	34	71	0	74461	1	0		1	1	1	0	22	21	1033	213	[1012,182,1049,233]					26	172.807	25.6615	173
1	1	1	0	12	14	326	291	[297,269,358,313]					17	149.369	29.0074	149	259	81	299933	123.805	0.918004	0.658203	14	32.8471	12.1516	34	70	0	65957	1	0		1	1	1	0	22	22	1117	224	[1095,201,1141,245]					27	271.293	54.6717	267
1	1	1	0	12	15	427	328	[402,303,453,354]					18	163.178	29.5261	161	263	86	341858	129.169	0.869553	0.764078	15	33.4286	11.6052	34	75	0	70033	1	0		1	1	1	0	22	23	1216	229	[1190,206,1242,255]					28	130.348	26.4174	133
1	1	1	0	12	16	289	379	[265,348,313,407]					20	149.7	27.3732	151	240	84	316765	130.464	0.893124	0.710078	17	31.6479	11.9895	32	78	0	66967	1	0		1	1	1	0	22	24	1261	236	[1236,212,1286,265]					29	160.598	26.8577	160
1	1	1	0	12	17	434	381	[410,356,457,406]					21	163.19	25.6031	163	255	101	291295	110.056	0.883714	0.751381	18	33.9619	11.7605	34	73	0	60622	1	0		1	1	1	0	22	25	1162	235	[1130,214,1188,259]					31	213.532	33.247	215
1	1	1	0	12	18	373	404	[350,380,399,431]					22	187.814	29.3031	186	311	109	357222	117.27	0.863933	0.772939	19	38.142	11.8798	38	75	1	72546	1	0		1	1	1	0	22	26	1061	257	[1034,236,1087,278]					32	282.337	44.8982	283
1	1	1	0	12	19	880	412	[846,388,902,438]					23	149.092	24.4656	149	235	80	292966	121.154	0.809376	0.595094	20	35.1486	11.6803	35	78	0	69067	1	0		1	1	1	0	22	27	989	281	[968,257,1011,305]					34	143.539	31.2928	144
1	1	1	0	12	20	325	418	[302,396,352,444]					24	178.279	27.8479	178	263	109	311453	107.713	0.879445	0.680009	21	38.5924	13.1702	39	83	0	67421	1	0		1	1	1	0	22	28	1012	329	[991,307,1034,350]					35	171.183	27.8767	171
1	1	1	0	12	21	859	456	[815,422,888,514]					25	194.56	32.3591	194	318	104	786411	249.213	0.762667	0.490432	22	38.2427	11.9384	38	81	0	154577	1	0		1	1	1	0	22	29	1293	335	[1270,310,1315,364]					36	147.419	25.9512	146
1	1	1	0	12	22	793	486	[771,455,816,508]					26	166.938	30.2558	169	262	88	322358	119.058	0.865288	0.75568	23	36.6251	12.3792	37	76	0	70723	1	0		1	1	1	0	22	30	1063	337	[1034,313,1088,371]					37	191.966	30.4555	192
1	1	1	0	12	23	919	501	[887,483,940,527]					27	220.895	52.6322	213	401	114	345921	96.5532	0.886319	0.513494	24	44.2925	14.5278	44	88	0	69362	1	0		1	1	1	0	22	31	972	357	[950,340,990,383]					39	165.136	32.075	163
1	1	1	0	12	24	999	530	[970,499,1029,564]					29	235.869	64.7721	230	401	94	653593	170.849	0.806563	0.783536	26	42.5334	14.7982	42	104	0	117860	1	0		1	1	1	0	22	32	1206	384	[1170,351,1253,425]					40	176.434	34.1609	179
1	1	1	0	12	25	1126	528	[1095,503,1162,555]					30	186.288	38.0203	186	329	86	508567	168.321	0.873119	0.727278	27	35.9139	12.7434	36	82	0	98045	1	0		1	1	1	0	22	33	1002	384	[975,357,1031,412]					41	248.022	38.3019	249
1	1	1	0	12	26	828	535	[805,511,855,559]					31	222.475	37.7166	226	330	115	423147	117.27	0.896324	0.815892	28	43.0542	12.8775	43	83	0	81889	1	0		1	1	1	0	22	34	1301	457	[1259,407,1340,498]					42	157.529	27.2945	158
1	1	1	0	12	27	1071	555	[1042,528,1097,587]					32	219.632	37.1469	219	347	131	544248	152.783	0.791398	0.754509	29	39.9056	12.1541	40	85	0	98886	1	0		1	1	1	0	22	35	1210	448	[1185,425,1233,470]					43	158.653	28.4055	157
1	1	1	0	12	28	951	562	[927,536,985,585]					33	210.029	36.0162	211	309	126	390864	114.742	0.614194	0.598007	30	45.9006	12.8339	46	88	0	85421	1	0		1	1	1	0	22	36	839	462	[808,433,882,492]					44	320.18	71.3982	322
1	1	1	0	12	29	1028	579	[1008,547,1051,609]					34	159.13	30.0855	160	253	82	309507	119.921	0.657246	0.579967	31	30.3722	10.9486	30	77	0	59074	1	0		1	1	1	0	22	37	790	482	[766,456,812,508]					45	187.839	45.2405	178
1	1	1	0	12	30	1125	594	[1096,567,1151,626]					35	216.228	38.1899	214	339	121	523705	149.331	0.867218	0.717043	32	36.4926	11.8961	37	84	0	88385	1	0		1	1	1	0	22	38	820	500	[805,480,865,518]					46	185.424	48.7961	177
1	1	1	0	12	31	867	601	[842,572,893,635]					36	221.46	37.1274	219	355	119	515115	143.412	0.87519	0.627048	33	27.0241	10.3793	27	65	0	62858	0	0		1	1	1	0	22	39	881	531	[849,507,913,557]					47	160.147	27.3413	161
1	1	1	0	12	32	1177	600	[1151,575,1205,636]					37	194.973	36.673	193	308	99	475733	150.44	0.876562	0.745873	34	32.3143	11.4394	33	177	0	78847	1	0		1	1	1	0	22	40	879	578	[851,552,905,607]					48	130.375	26.5462	131
1	1	1	0	12	33	929	599	[907,579,956,624]					38	199.325	36.9504	201	319	121	278656	86.195	0.857563	0.511596	35	35.3247	12.5236	35	86	1	49384	1	0		1	1	1	0	22	41	690	586	[660,558,722,616]					49	136.566	26.5922	139
1	1	1	0	12	34	977	602	[959,589,1007,619]					39	186.677	29.4165	186	277	120	190971	63.074	0.68147	0.50119	36	38.263	13.0066	38	76	2	39143	1	0		1	1	1	0	22	42	1248	609	[1224,579,1273,636]					51	202.937	36.893	205
1	1	1	0	12	35	37	607	[15,587,61,637]					40	312.485	71.2253	309	555	144	486226	95.9366	0.912825	0.709912	37	12.8252	8.57366	13	45	0	19956	0	0		1	1	1	0	22	43	815	639	[781,606,841,666]					53	120.487	25.4006	121
1	1	1	0	12	36	1061	629	[1023,597,1104,662]					41	229.233	49.438	226	367	108	815382	219.31	0.788295	0.714625	38	40.5347	12.8639	40	86	0	144182	1	0		1	1	1	0	22	44	760	665	[731,640,790,694]					54	146.782	30.9718	147
1	1	1	0	12	37	914	627	[894,607,939,649]					42	217.039	34.3313	218	324	138	286057	81.2625	0.835444	0.58465	39	42.2693	12.6205	42	87	0	55711	1	0		1	1	1	0	22	45	681	670	[655,645,716,695]					55	146.591	28.4796	150
1	1	1	0	12	38	992	635	[957,611,1019,661]					43	174.993	33.6333	174	288	90	396535	139.712	0.828973	0.703157	40	36.4051	11.5196	36	73	0	82494	1	0		1	1	1	0	22	46	419	885	[387,859,447,914]					57	225.004	41.9038	227
1	1	1	0	12	39	564	658	[541,637,591,681]					45	239.25	42.4361	242	354	123	395001	101.794	0.921452	0.664787	41	46.7965	14.0476	47	98	0	77261	1	0		1	1	1	0	22	47	312	889	[284,864,338,915]					58	234.477	49.1135	238
1	1	1	0	12	40	896	661	[874,637,920,690]					46	188.834	37.7098	191	316	95	345189	112.707	0.856628	0.776437	42	36.7101	12.1913	37	74	0	67106	1	0		1	1	1	0	22	48	861	918	[838,885,885,949]					59	214.613	46.6158	213
1	1	1	0	12	41	1122	676	[1075,653,1149,701]					48	185.442	36.523	185	330	80	509779	169.492	0.81669	0.524829	43	33.7759	12.5601	34	78	0	92850	1	0		1	1	1	0	22	49	379	916	[352,888,408,945]					60	244.354	34.8778	244
1	1	1	0	12	42	1025	685	[1001,661,1055,711]					50	214.376	36.9712	221	327	117	459194	132.067	0.893157	0.78572	45	33.7666	11.2709	34	67	0	72328	1	0		1	1	1	0	22	50	818	914	[795,893,841,945]					62	145.749	31.5672	147
1	1	1	0	12	43	743	691	[715,665,773,736]					51	300.331	65.9724	300	468	143	893786	183.488	0.880196	0.644426	46	21.5501	9.87676	22	60	0	64133	0	0		1	1	1	0	22	51	446	929	[421,903,471,955]					63	206.409	39.498	208
1	1	1	0	12	44	985	689	[965,669,1006,713]					52	204.398	30.6277	204	310	126	264491	79.7828	0.785638	0.616581	47	37.653	11.1747	38	75	0	48723	1	0		1	1	1	0	22	52	773	941	[749,904,800,971]					64	122.324	24.335	123
1	1	1	0	12	45	552	696	[531,677,586,717]					53	217.95	36.2919	218	337	134	381630	107.96	0.860703	0.657704	48	43.8629	13.5346	44	95	0	76804	1	0		1	1	1	0	22	53	729	957	[704,930,756,990]					65	178.923	38.7561	179
1	1	1	0	12	46	943	703	[920,680,972,727]					54	151.867	30.3828	150	241	86	281865	114.433	0.839462	0.763705	49	30.5625	11.4924	31	74	0	56724	1	0		1	1	1	0	22	54	319	957	[289,934,344,983]					66	272.699	41.1265	273
1	1	1	0	12	47	1033	761	[1005,737,1062,786]					55	186.118	33.9351	190	271	92	409087	135.52	0.887908	0.80015	50	30.4672	10.8689	31	66	0	66967	1	0		1	1	1	0	22	55	485	960	[458,936,511,989]					67	242.044	45.633	244
1	1	1	0	12	48	1315	907	[1286,884,1339,932]					56	125.652	25.5408	127	199	58	227179	111.474	0.803419	0.716848	51	30.0227	11.8144	30	70	0	54281	1	0		1	1	1	0	22	56	877	964	[834,939,902,990]					69	117.697	29.2735	116
1	1	1	0	12	49	892	927	[852,889,933,964]					57	228.453	46.5112	225	422	117	1073271	289.66	0.882532	0.868203	52	39.812	12.4342	40	79	0	187037	1	0		1	1	1	0	22	57	1000	975	[975,947,1026,1010]					70	110.014	20.106	111
1	1	1	0	12	50	1296	950	[1262,923,1335,1008]					58	147.646	31.437	148	248	65	623508	260.373	0.666941	0.521875	53	29.3126	11.1924	29	65	0	123787	0	0		1	1	1	0	23	1	686	32	[660,2,718,73]					2	164.231	31.8121	166
1	1	1	0	12	51	1241	965	[1216,938,1266,990]					59	162.598	26.4914	163	267	92	319992	121.339	0.868624	0.794404	54	30.2409	11.2126	31	76	0	59514	1	0		1	1	1	0	23	2	128	41	[81,9,170,77]					3	143.658	25.9524	144
1	1	1	0	11	1	331	28	[307,6,356,53]					3	187.186	34.5641	186	309	107	320650	105.617	0.869441	0.720245	1	35.2639	12.4576	35	80	0	60407	1	0		1	1	1	0	23	3	309	55	[286,22,339,78]					5	156.061	30.2215	154
1	1	1	0	11	2	777	44	[753,21,805,80]					5	179.124	32.7076	178	314	94	430613	148.221	0.857964	0.681115	3	30.5341	10.8683	31	72	0	73404	1	0		1	1	1	0	23	4	546	48	[522,23,570,76]					6	234.236	40.9567	232
1	1	1	0	11	3	596	70	[573,46,629,95]					7	126.158	26.4737	126	207	57	267454	130.711	0.81836	0.750995	5	29.3906	11.6528	29	77	0	62308	0	0		1	1	1	0	23	5	637	58	[602,26,669,99]					7	186.616	30.3857	186
1	1	1	0	11	4	325	72	[298,48,358,91]					8	144.102	32.9531	145	255	57	251747	107.713	0.816083	0.534239	6	27.7367	10.9919	28	73	0	48456	0	0		1	1	1	0	23	6	487	54	[464,31,510,83]					8	240.014	38.479	241
1	1	1	0	11	5	612	122	[585,95,644,149]					10	171.63	28.4341	174	251	84	435940	156.606	0.891371	0.773097	8	33.9323	10.9217	34	77	0	86188	1	0		1	1	1	0	23	7	587	68	[562,42,613,96]					9	247.147	36.3492	247
1	1	1	0	11	6	704	125	[671,102,728,148]					11	128.401	27.08	128	222	57	267075	128.244	0.825581	0.702777	9	31.8067	11.7686	32	74	0	66158	1	0		1	1	1	0	23	8	677	97	[643,58,702,122]					10	182.275	35.829	183
1	1	1	0	11	7	511	135	[487,110,549,159]					12	137.182	24.2225	138	218	55	309072	138.911	0.859168	0.683497	10	31.4066	12.433	32	70	0	70759	1	0		1	1	1	0	23	9	474	121	[449,97,501,147]					11	360.544	69.5003	357
1	1	1	0	11	8	446	157	[417,128,478,187]					13	181.159	33.1063	181	276	95	498730	169.739	0.904677	0.782773	11	33.7149	11.771	34	79	0	92817	1	0		1	1	1	0	23	10	240	160	[202,126,284,189]					12	161.241	26.8788	164
1	1	1	0	11	9	583	187	[558,161,609,215]					14	129.122	20.2793	129	200	60	287296	137.184	0.906625	0.805485	12	30.2566	11.4267	30	77	0	67321	1	0		1	1	1	0	23	11	585	151	[562,128,610,176]					13	233.691	38.4666	237
1	1	1	0	11	10	649	192	[624,167,675,226]					15	128.922	22.3022	130	200	64	278342	133.115	0.832599	0.720469	13	29.2571	11.1327	29	65	0	63166	0	0		1	1	1	0	23	12	65	293	[28,237,105,339]					14	217.277	41.3407	218
1	1	1	0	11	11	481	214	[446,183,510,242]					16	192.812	33.8804	192	321	99	519244	166.039	0.89329	0.696833	14	32.635	11.5678	33	72	0	87886	1	0		1	1	1	0	23	13	189	299	[154,265,233,336]					15	231.399	43.1897	234
1	1	1	0	11	12	521	244	[492,216,550,272]					17	175.568	28.4728	176	275	100	432249	151.797	0.934973	0.824042	15	35.2721	11.2598	35	78	0	86840	1	0		1	1	1	0	23	14	747	305	[721,280,775,333]					18	143.148	29.0674	141
1	1	1	0	11	13	627	253	[602,230,656,277]					18	148.772	25.3565	152	226	77	274931	113.94	0.908576	0.745837	16	31.9123	11.964	32	70	0	58974	1	0		1	1	1	0	23	15	950	300	[930,282,978,320]					19	175.295	29.6663	174
1	1	1	0	11	14	412	265	[383,236,442,298]					19	194.942	39.3529	191	327	101	537455	169.985	0.971211	0.795361	17	35.9155	11.9949	36	76	0	99019	1	0		1	1	1	0	23	16	692	309	[657,288,714,333]					20	158.238	28.7644	159
1	1	1	0	11	15	473	300	[446,265,502,332]					20	188.732	32.5522	189	305	102	541851	177.014	0.898801	0.687499	18	33.41	11.2659	34	74	0	95920	1	0		1	1	1	0	23	17	116	323	[91,291,137,370]					21	254.892	52.279	254
1	1	1	0	11	16	563	303	[537,278,588,336]					21	146.192	26.0514	145	248	80	325861	137.431	0.933393	0.791972	19	35.3472	11.8902	36	74	0	78789	1	0		1	1	1	0	23	18	802	314	[769,291,829,339]					22	220.505	55.5632	213
1	1	1	0	11	17	381	318	[351,289,409,351]					22	190.486	33.7071	191	325	103	524788	169.862	0.945943	0.745893	20	36.037	11.8979	36	73	0	99282	1	0		1	1	1	0	23	19	1018	342	[995,311,1041,368]					23	299.706	47.446	299
1	1	1	0	11	18	627	316	[594,289,655,343]					23	202.019	37.0697	203	333	113	519592	158.579	0.939639	0.807207	21	36.3017	11.8769	37	75	0	93368	1	0		1	1	1	0	23	20	976	333	[956,311,1006,375]					24	193.293	33.6638	193
1	1	1	0	11	19	1163	312	[1109,291,1186,360]					24	135.411	24.947	135	215	71	411243	187.249	0.640749	0.409159	22	27.0128	10.2245	27	65	0	82038	0	0		1	1	1	0	23	21	645	349	[618,323,676,377]					26	207.889	39.3038	208
1	1	1	0	11	20	1239	308	[1222,293,1257,351]					25	146.167	23.0276	147	220	77	199957	84.3453	0.710597	0.448186	23	29.8209	11.1256	30	66	0	40795	0	0		1	1	1	0	23	22	816	368	[794,339,837,397]					29	294.627	60.6909	297
1	1	1	0	11	21	1291	318	[1256,295,1319,343]					26	178.207	31.9555	178	275	85	400253	138.479	0.712561	0.661004	24	36.6616	11.7101	37	76	0	82342	1	0		1	1	1	0	23	23	862	363	[833,342,882,383]					30	206.482	39.5846	204
1	1	1	0	11	22	1199	342	[1171,304,1228,375]					27	138.178	29.1189	140	225	56	362717	161.847	0.731013	0.591767	25	31.2785	11.2309	31	84	1	82106	1	0		1	1	1	0	23	24	902	367	[877,345,924,390]					31	173.891	35.0859	170
1	1	1	0	11	23	514	349	[489,321,539,378]					28	145.993	25.647	146	238	76	319579	134.965	0.937019	0.763416	26	35.1398	12.06	35	79	0	76921	1	0		1	1	1	0	23	25	711	392	[680,357,747,427]					33	204.646	40.2115	202
1	1	1	0	11	24	1099	357	[1082,336,1123,396]					29	137.109	23.8827	139	210	68	238021	107.035	0.825042	0.50091	27	29.5035	11.5139	29	78	0	51218	0	0		1	1	1	0	23	26	1002	389	[980,367,1025,417]					35	294.435	51.1269	299
1	1	1	0	11	25	1163	368	[1141,347,1192,392]					30	149.774	26.7917	152	226	70	241436	99.3894	0.826274	0.705992	28	31.6663	10.9566	31	70	0	51046	1	0		1	1	1	0	23	27	766	399	[736,373,793,427]					36	288.981	49.569	282
1	1	1	0	11	26	1309	367	[1285,345,1333,388]					31	140.272	26.37	138	210	74	207463	91.1891	0.702657	0.70315	29	27.2062	10.5483	27	64	0	40238	0	0		1	1	1	0	23	28	840	403	[813,378,868,428]					37	268.469	46.371	273
1	1	1	0	11	27	1253	379	[1231,351,1282,401]					32	150.527	30.16	154	227	57	250176	102.472	0.75363	0.609414	30	24.3339	10.2517	24	69	0	40443	0	0		1	1	1	0	23	29	888	408	[863,383,917,434]					38	247.549	38.1384	248
1	1	1	0	11	28	1205	390	[1188,374,1233,408]					33	372.022	69.6313	363	604	250	443450	73.4939	0.893655	0.675751	31	27.4111	9.90961	28	62	0	32674	0	0		1	1	1	0	23	30	670	424	[646,397,696,450]					39	207.012	36.8163	210
1	1	1	0	11	29	1308	410	[1286,390,1333,430]					34	157.991	25.506	160	234	89	198279	77.3782	0.752593	0.525226	32	31.1012	11.4455	31	70	0	39032	1	0		1	1	1	0	23	31	624	441	[596,416,654,473]					41	214.098	35.0314	216
1	1	1	0	11	30	1268	419	[1246,395,1289,445]					35	156.917	24.2597	157	243	82	237572	93.3471	0.73878	0.655545	33	24.8712	9.99834	25	64	0	37655	0	0		1	1	1	0	23	32	577	463	[554,430,600,488]					42	141.95	25.7154	141
1	1	1	0	11	31	1147	420	[1123,399,1168,446]					36	146.807	29.6167	147	239	71	229165	96.2449	0.863382	0.758596	34	24.9872	10.4322	25	64	0	39005	0	0		1	1	1	0	23	33	500	460	[476,436,523,486]					43	190.048	36.89	189
1	1	1	0	11	32	1194	433	[1175,413,1232,456]					37	131.152	26.8389	131	224	61	241582	113.57	0.728838	0.596817	35	22.8882	10.0084	23	60	0	42160	0	0		1	1	1	0	23	34	892	461	[868,436,919,486]					44	200.678	27.2841	202
1	1	1	0	11	33	231	445	[201,426,257,464]					39	193.041	36.0036	193	316	111	298248	95.2584	0.812095	0.61406	37	37.8712	13.2994	38	90	0	58511	1	0		1	1	1	0	23	35	712	466	[690,448,741,493]					46	253.199	44.8674	250
1	1	1	0	11	34	259	468	[238,448,277,491]					40	187.017	26.4444	188	264	102	203101	66.9583	0.822241	0.662085	38	36.6805	11.8483	37	75	0	39835	1	0		1	1	1	0	23	36	682	494	[661,462,714,520]					48	154.931	26.3022	156
1	1	1	0	11	35	1133	470	[1113,452,1163,505]					41	124.445	21.2612	125	183	66	188286	93.2854	0.717466	0.6	39	24.9319	10.3746	25	62	0	37722	0	0		1	1	1	0	23	37	761	492	[733,465,789,523]					49	212.139	38.0138	215
1	1	1	0	11	36	296	473	[278,455,313,505]					42	193.011	44.9518	189	328	93	257670	82.3107	0.834618	0.628376	40	35.5873	12.3266	36	70	0	47509	1	0		1	1	1	0	23	38	871	497	[854,478,889,520]					50	135.307	21.6952	134
1	1	1	0	11	37	1275	513	[1248,458,1304,552]					43	152.327	34.7701	149	276	75	567418	229.668	0.723728	0.469909	41	28.1117	10.5699	28	69	0	104716	0	0		1	1	1	0	23	39	844	533	[819,482,869,574]					51	137.394	25.6368	138
1	1	1	0	11	38	222	487	[195,464,247,527]					44	218.846	60.0498	214	423	102	533765	150.379	0.699732	0.610595	42	41.0886	14.3012	41	94	0	100215	1	0		1	1	1	0	23	40	625	520	[596,491,655,551]					52	204.941	34.3601	206
1	1	1	0	11	39	116	492	[85,472,135,515]					45	165.225	32.1016	165	263	92	266508	99.451	0.901687	0.623908	43	34.0384	12.6011	34	72	0	54904	1	0		1	1	1	0	23	41	944	532	[915,505,970,560]					53	139.349	25.072	140
1	1	1	0	11	40	170	495	[148,479,189,531]					46	174.74	40.1441	171	312	98	240966	85.0235	0.698322	0.51143	44	35.5547	12.6981	36	76	0	49030	1	0		1	1	1	0	23	42	1106	540	[1080,514,1132,570]					54	288.609	72.2149	278
1	1	1	0	11	41	1213	505	[1187,480,1240,529]					47	131.797	25.6878	130	238	70	252918	118.318	0.787438	0.725071	45	30.5805	11.2254	30	71	0	58684	1	0		1	1	1	0	23	43	59	550	[8,518,100,589]					57	214.611	46.3024	215
1	1	1	0	11	42	1150	504	[1128,482,1177,535]					48	125.061	25.2303	124	204	62	244244	120.414	0.80647	0.712681	46	26.9514	9.9956	27	63	0	52636	0	0		1	1	1	0	23	44	649	573	[625,548,687,598]					58	216.775	32.2963	217
1	1	1	0	11	43	140	520	[113,499,165,542]					50	190.176	34.3056	193	299	100	312840	101.424	0.836165	0.671975	47	38.8523	11.8793	39	83	3	63912	1	0		1	1	1	0	23	45	139	579	[119,550,160,599]					59	269.09	51.5034	267
1	1	1	0	11	44	28	538	[10,512,45,566]					51	188.989	35.6737	189	307	105	267231	87.1815	0.821284	0.539072	48	38.5545	13.7236	39	82	0	54516	1	0		1	1	1	0	23	46	880	570	[857,547,917,593]					60	171.307	33.4553	170
1	1	1	0	11	45	1206	557	[1172,537,1231,581]					52	219.194	38.0439	222	325	128	419976	118.133	0.746156	0.617906	49	37.7714	12.5473	38	84	0	72370	1	0		1	1	1	0	23	47	540	597	[507,567,571,629]					61	256.609	58.0168	252
1	1	1	0	11	46	1283	573	[1257,552,1304,598]					53	134.921	26.4375	134	226	65	203191	92.8538	0.725821	0.78252	50	28.9037	10.8094	29	70	0	43529	0	0		1	1	1	0	23	48	1062	599	[1034,572,1089,626]					62	192.012	32.2761	193
1	1	1	0	11	47	1139	581	[1111,554,1171,609]					54	125.179	24.9826	125	209	57	312572	153.955	0.717424	0.745338	51	29.0849	11.3787	29	168	0	72625	0	0		1	1	1	0	23	49	395	600	[371,577,419,633]					64	225.778	45.4604	226
1	1	1	0	11	48	1221	598	[1185,575,1248,623]					55	198.107	38.8894	195	326	113	451090	140.391	0.831317	0.694062	52	34.1458	11.3565	34	73	0	77750	1	0		1	1	1	0	23	50	84	609	[65,590,103,630]					65	196.902	27.0595	195
1	1	1	0	11	49	51	926	[25,902,85,949]					60	215.532	51.5959	218	353	81	317479	90.8192	0.70596	0.488662	54	18.8982	9.48263	19	55	0	27837	0	0		1	1	1	0	23	51	681	612	[646,587,705,638]					66	170.196	34.8659	173
1	1	1	0	11	50	83	937	[63,915,103,958]					61	180.143	34.6548	182	302	101	224098	76.7	0.890807	0.776013	55	18.9815	9.39303	19	61	0	23613	0	0		1	1	1	0	23	52	508	616	[480,598,531,637]					67	242.659	46.3256	238
1	1	1	0	11	51	119	962	[95,937,139,1002]					62	201.44	40.6589	202	338	102	445787	136.445	0.879301	0.571824	56	37.5743	13.0869	38	87	0	83152	1	0		1	1	1	0	23	53	114	638	[84,613,140,663]					69	311.25	46.6346	311
1	1	1	0	11	52	66	971	[44,952,83,998]					63	211.44	34.6289	211	320	125	256900	74.912	0.81008	0.607952	57	35.2148	11.7916	36	69	0	42786	1	0		1	1	1	0	23	54	452	634	[421,614,476,656]					70	213.883	43.563	211
1	1	1	0	11	53	37	980	[20,957,57,1003]					64	177.664	37.4191	178	281	93	206445	71.6442	0.832442	0.654705	58	32.7487	11.3555	33	66	0	38054	1	0		1	1	1	0	23	55	40	674	[6,647,67,701]					71	227.505	38.2958	228
1	1	1	0	11	54	1209	989	[1186,963,1232,1020]					65	152.368	31.5316	152	271	79	327743	132.622	0.889097	0.775278	59	26.2961	10.645	26	57	0	56563	0	0		1	1	1	0	23	56	117	688	[83,664,142,716]					72	296.541	50.8311	293
1	1	1	0	13	1	867	42	[838,16,897,86]					10	147.349	30.7756	147	261	69	407421	170.479	0.753803	0.541216	1	34.3212	11.4027	34	79	0	94898	1	0		1	1	1	0	23	57	1302	701	[1274,668,1326,725]					73	172.602	29.0538	173
1	1	1	0	13	2	523	42	[507,24,547,63]					11	160.218	24.0564	161	244	92	176560	67.9448	0.777889	0.63895	2	37.6534	11.8619	38	76	0	41494	1	0		1	1	1	0	24	1	637	29	[610,6,671,56]					3	174.265	31.2389	178
1	1	1	0	13	3	476	59	[447,34,505,85]					12	199.164	39.386	200	315	73	451903	139.897	0.910588	0.811174	3	41.2561	13.006	41	79	2	93610	1	0		1	1	1	0	24	2	400	72	[358,31,443,111]					6	146.466	30.012	149
1	1	1	0	13	4	678	61	[654,33,700,99]					13	155.965	32.6756	154	264	77	359656	142.179	0.801284	0.610445	4	25.3005	10.1237	25	57	0	58343	0	0		1	1	1	0	24	3	95	62	[58,40,119,84]					7	152.99	36.1987	157
1	1	1	0	13	5	176	60	[153,37,200,87]					14	127.207	25.3548	128	219	63	240039	116.345	0.92668	0.811823	5	27.5591	10.7128	28	65	0	52004	0	0		1	1	1	0	24	4	300	132	[263,95,345,171]					8	125.907	26.6779	126
1	1	1	0	13	6	598	60	[568,38,626,84]					15	136.368	23.7599	135	239	74	251053	113.509	0.723881	0.526235	6	29.3857	10.5863	29	69	0	54099	0	0		1	1	1	0	24	5	449	129	[422,103,478,156]					9	157.459	29.0718	159
1	1	1	0	13	7	1150	59	[1131,39,1171,81]					16	139.745	25.9203	140	227	73	178035	78.5497	0.825946	0.744862	7	28.1264	10.4706	28	60	0	35833	0	0		1	1	1	0	24	6	387	155	[361,127,413,182]					10	223.734	39.1047	225
1	1	1	0	13	8	69	71	[39,42,98,101]					17	170.872	32.5543	169	287	86	472974	170.664	0.907503	0.813954	8	31.5816	11.1398	32	73	0	87418	1	0		1	1	1	0	24	7	451	180	[426,155,477,205]					11	267.655	42.0721	268
1	1	1	0	13	9	917	73	[887,43,946,103]					18	158.769	31.3774	160	253	77	412481	160.182	0.799402	0.647619	9	40.1201	12.0364	40	81	3	104232	1	0		1	1	1	0	24	8	501	213	[463,176,538,260]					12	209.994	45.9503	213
1	1	1	0	13	10	999	70	[959,48,1027,96]					19	157.696	32.0191	155	254	78	395501	154.633	0.723271	0.611771	10	40.6392	12.0183	40	91	0	101923	1	0		1	1	1	0	24	9	258	234	[217,188,293,281]					13	147.753	30.5258	149
1	1	1	0	13	11	1100	78	[1074,52,1126,112]					20	131.576	22.909	131	227	69	311834	146.125	0.814221	0.789767	11	31.265	10.6453	32	64	0	74098	1	0		1	1	1	0	24	10	429	226	[403,201,458,253]					14	220.02	37.7664	222
1	1	1	0	13	12	538	77	[513,53,565,104]					21	151.686	33.8615	151	234	77	274704	111.659	0.782036	0.64027	12	38.3865	11.7414	38	76	3	69518	1	0		1	1	1	0	24	11	340	243	[309,222,365,269]					15	189.792	29.9134	193
1	1	1	0	13	13	1163	102	[1143,77,1184,123]					22	127.284	28.716	126	208	61	171833	83.2355	0.767434	0.673046	13	28.1578	10.8757	28	75	0	38013	0	0		1	1	1	0	24	12	401	272	[374,246,429,300]					16	207.464	36.9538	212
1	1	1	0	13	14	601	121	[572,93,630,148]					23	189.295	34.7156	191	296	105	459229	149.577	0.92711	0.867602	14	39.2209	12.0813	39	82	0	95150	1	0		1	1	1	0	24	13	346	292	[320,271,371,315]					17	182.946	30.5876	185
1	1	1	0	13	15	1042	126	[1018,101,1066,164]					25	161.412	35.091	159	260	70	364790	139.342	0.782128	0.660164	16	36.2053	11.4636	36	74	0	81824	1	0		1	1	1	0	24	14	446	326	[419,298,471,353]					18	165.589	35.6128	166
1	1	1	0	13	16	1003	132	[987,111,1020,159]					26	157.971	35.363	156	267	71	195410	76.2684	0.716623	0.629303	17	33.5821	10.9129	34	73	2	41541	1	0		1	1	1	0	24	15	467	387	[444,361,490,410]					19	291.678	65.4742	288
1	1	1	0	13	17	911	142	[883,115,939,176]					27	180.562	31.4611	181	295	84	463323	158.209	0.868746	0.745117	18	40.8581	12.0644	41	84	0	104842	1	0		1	1	1	0	24	16	285	444	[238,422,311,467]					20	195.501	45.8691	193
1	1	1	0	13	18	1128	159	[1101,132,1153,194]					28	143.396	28.9709	145	231	72	356625	153.338	0.83741	0.735527	19	33.0024	11.0337	33	72	0	82077	1	0		1	1	1	0	24	17	1301	472	[1276,445,1327,496]					22	157.21	25.4869	158
1	1	1	0	13	19	659	160	[632,133,688,198]					29	164.259	29.4422	165	270	92	428552	160.86	0.866312	0.686034	20	36.6451	11.5083	37	75	2	95607	1	0		1	1	1	0	24	18	342	489	[315,466,366,515]					23	177.365	31.4379	178
1	1	1	0	13	20	730	180	[703,153,758,217]					30	164.889	32.0867	165	259	81	435638	162.895	0.889038	0.742713	21	34.7441	11.2427	35	75	0	91794	1	0		1	1	1	0	24	19	255	495	[234,475,278,519]					24	354.022	57.3065	358
1	1	1	0	13	21	999	203	[969,175,1026,232]					31	148.264	28.1726	147	244	76	369918	153.832	0.85475	0.874543	22	35.8826	10.9444	36	72	0	89527	1	0		1	1	1	0	24	20	1246	501	[1218,477,1277,527]					25	130.41	24.5113	132
1	1	1	0	13	22	897	211	[866,180,927,243]					32	157.308	30.273	158	237	82	415135	162.71	0.825906	0.778422	23	34.2887	11.3397	34	73	0	90488	1	0		1	1	1	0	24	21	59	522	[30,492,87,553]					26	197.467	43.835	201
1	1	1	0	13	23	818	244	[787,215,850,274]					33	165.266	31.1098	163	282	90	451672	168.506	0.828171	0.819427	24	38.3666	11.1299	39	74	0	104856	1	0		1	1	1	0	24	22	1039	534	[1013,509,1071,557]					27	159.665	26.4624	161
1	1	1	0	13	24	745	253	[701,219,781,290]					34	233.02	41.6907	233	417	128	997325	263.887	0.781544	0.694223	25	23.3981	9.49422	23	55	0	100144	0	0		1	1	1	0	24	23	356	545	[328,515,388,578]					28	275.626	64.5599	262
1	1	1	0	13	25	682	249	[656,219,709,288]					35	182.642	43.3984	178	332	85	516147	174.24	0.880015	0.715633	26	27.6829	10.2288	27	63	0	78232	0	0		1	1	1	0	24	24	406	542	[383,517,429,568]					29	334.471	56.1651	338
1	1	1	0	13	26	991	274	[965,248,1025,300]					36	154.484	28.7312	155	249	77	367673	146.741	0.864025	0.73551	27	32.0164	10.8623	32	72	0	76199	1	0		1	1	1	0	24	25	244	536	[227,514,264,556]					30	197.444	34.221	196
1	1	1	0	13	27	604	275	[568,252,630,299]					37	165.871	27.8596	167	251	95	392119	145.755	0.913427	0.703042	28	28.1849	10.3721	28	66	0	66629	0	0		1	1	1	0	24	26	287	547	[264,526,312,569]					31	320.473	54.887	321
1	1	1	0	13	28	1135	291	[1098,257,1172,325]					38	117.132	20.9349	118	186	56	441704	232.505	0.8195	0.790051	29	31.2625	11.0793	31	69	0	117891	1	0		1	1	1	0	24	27	1265	571	[1237,547,1291,596]					33	120.848	25.1047	122
1	1	1	0	13	29	916	282	[892,258,940,323]					39	167.408	32.581	169	263	88	398264	146.679	0.841985	0.6791	30	34.1875	10.9836	34	73	1	81332	1	0		1	1	1	0	24	28	1059	586	[1032,560,1090,613]					34	174.146	29.7098	175
1	1	1	0	13	30	415	288	[387,259,444,318]					40	171.913	31.3603	172	286	98	423422	151.859	0.941536	0.736718	31	32.2984	10.636	32	66	0	79551	1	0		1	1	1	0	24	29	984	593	[957,567,1008,619]					35	152.446	26.5641	153
1	1	1	0	13	31	801	300	[764,264,837,332]					41	157.26	28.268	157	262	74	552926	216.782	0.782985	0.702076	32	38.2628	12.2982	38	81	0	134532	1	0		1	1	1	0	24	30	630	591	[605,567,656,618]					36	204.646	42.9837	203
1	1	1	0	13	32	470	304	[445,275,496,337]					42	161.967	32.2308	161	278	82	380461	144.83	0.857484	0.761494	33	35.9587	11.8419	36	81	3	84467	1	0		1	1	1	0	24	31	297	595	[274,574,320,627]					37	346.507	59.7057	350
1	1	1	0	13	33	856	329	[823,296,886,360]					43	181.615	36.2654	180	308	95	555559	188.606	0.840002	0.776296	34	39.7937	11.976	40	83	0	121729	1	0		1	1	1	0	24	32	410	602	[374,582,431,630]					38	315.444	62.3838	311
1	1	1	0	13	34	1020	328	[985,298,1056,360]					44	142.841	25.8532	144	219	59	464946	200.69	0.880379	0.761967	35	33.4747	11.0212	34	70	0	108960	1	0		1	1	1	0	24	33	540	607	[516,581,564,631]					40	213.17	45.3641	215
1	1	1	0	13	35	1224	333	[1194,306,1255,360]					45	162.723	31.1066	163	270	79	417222	158.086	0.862966	0.7864	36	27.2574	10.5763	27	71	0	69888	0	0		1	1	1	0	24	34	259	614	[231,593,286,637]					41	252.5	40.8199	256
1	1	1	0	13	36	531	337	[503,308,563,367]					46	163.052	28.231	164	260	91	418229	158.147	0.890716	0.650325	37	32.483	10.9961	33	72	0	83319	1	0		1	1	1	0	24	35	359	628	[331,608,387,651]					43	317.471	56.1272	319
1	1	1	0	13	37	585	339	[563,315,618,373]					47	137.238	23.7707	137	223	63	276810	124.36	0.8447	0.533069	38	30.5791	11.3631	31	68	0	61678	1	0		1	1	1	0	24	36	1022	630	[998,609,1054,652]					44	161.934	27.2228	162
1	1	1	0	13	38	1282	350	[1256,323,1309,376]					48	137.762	24.3305	138	210	71	289301	129.477	0.767918	0.707107	39	25.929	10.0953	26	60	0	54451	0	0		1	1	1	0	24	37	316	634	[288,610,343,662]					45	350.272	57.8321	354
1	1	1	0	13	39	656	362	[629,333,682,392]					49	175.81	32.7804	176	277	91	405769	142.302	0.882912	0.768129	40	29.3921	10.7811	29	68	0	67837	0	0		1	1	1	0	24	38	777	642	[732,617,817,670]					46	156.193	31.1559	160
1	1	1	0	13	40	772	356	[749,333,800,385]					50	134.882	24.5986	134	217	70	267605	122.325	0.803032	0.732109	41	35.4042	11.4131	35	72	0	70242	1	0		1	1	1	0	24	39	421	645	[394,617,449,675]					47	352.967	67.3708	360
1	1	1	0	13	41	421	369	[393,344,449,404]					51	154.942	30.1057	154	277	66	385805	153.523	0.875596	0.719078	42	35.3028	11.9485	35	80	0	87904	1	0		1	1	1	0	24	40	247	647	[230,630,279,664]					49	229.643	39.3025	228
1	1	1	0	13	42	824	365	[805,344,861,383]					52	143.568	24.8808	143	224	62	194534	83.5438	0.722694	0.53033	43	29.9616	10.2224	30	70	0	40598	0	0		1	1	1	0	24	41	953	674	[925,650,981,697]					51	203.256	39.3737	201
1	1	1	0	13	43	503	385	[473,362,533,409]					53	172.891	34.4347	171	294	92	383992	136.938	0.829986	0.70229	44	40.2517	12.9694	40	89	0	89399	1	0		1	1	1	0	24	42	850	674	[813,653,874,698]					52	131.357	24.489	134
1	1	1	0	13	44	698	386	[675,364,725,424]					54	152.528	37.3836	156	291	63	307038	124.113	0.734894	0.575551	45	32.6582	11.969	33	76	0	65741	1	0		1	1	1	0	24	43	72	681	[48,658,98,707]					53	156.391	33.2648	157
1	1	1	0	13	45	1178	396	[1150,369,1207,424]					55	169.546	33.8255	170	279	75	414371	150.687	0.912532	0.820059	46	31.4202	11.0293	32	70	0	76791	1	0		1	1	1	0	24	44	686	685	[648,656,719,716]					54	177.983	32.9711	182
1	1	1	0	13	46	737	398	[712,373,762,419]					56	165.483	27.988	167	247	87	259809	96.7998	0.795169	0.644102	47	40.0535	12.1331	40	80	2	62884	1	0		1	1	1	0	24	45	1051	710	[1010,668,1095,754]					55	213.363	38.8778	213
1	1	1	0	13	47	1257	402	[1229,380,1285,426]					57	151.874	27.2684	153	243	86	299799	121.709	0.845854	0.752195	48	30.7031	11.0849	31	67	0	60608	1	0		1	1	1	0	24	46	482	705	[443,679,516,732]					56	192.14	35.2109	193
1	1	1	0	13	48	811	416	[791,395,844,438]					58	134.729	26.4223	136	217	63	236718	108.329	0.801301	0.67378	49	29.029	10.8006	29	63	0	51004	0	0		1	1	1	0	24	47	946	719	[921,695,975,748]					57	203.439	33.8427	204
1	1	1	0	13	49	468	435	[444,410,494,465]					59	166.848	28.5239	169	246	93	345209	127.566	0.900606	0.751078	50	39.3427	12.5516	40	82	0	81400	1	0		1	1	1	0	24	48	804	732	[780,708,837,758]					58	134.728	26.4662	136
1	1	1	0	13	50	628	425	[608,411,660,441]					60	180.638	39.3142	175	328	112	220559	75.2819	0.791597	0.526497	51	32.7117	11.173	33	69	0	39941	1	0		1	1	1	0	24	49	886	743	[861,713,912,769]					59	131.385	24.4681	133
1	1	1	0	13	51	583	463	[549,437,614,483]					61	144.478	29.5028	145	226	77	261506	111.597	0.792727	0.430552	52	27.5271	10.994	27	65	0	49824	0	0		1	1	1	0	24	50	691	739	[669,717,712,763]					60	231.584	38.9936	232
1	1	1	0	13	52	148	528	[112,454,184,566]					62	129.449	32.3825	129	239	49	802328	382.143	0.681306	0.579792	53	46.5628	15.2624	47	100	1	288596	1	0		1	1	1	0	24	51	651	749	[634,727,672,780]					61	208.287	33.7756	210
1	1	1	0	13	53	411	476	[387,453,438,514]					63	134.254	26.7958	133	241	49	296432	136.136	0.832556	0.597586	54	32.5974	11.5267	33	69	0	71975	1	0		1	1	1	0	24	52	396	758	[366,729,424,796]					62	196.043	32.572	199
1	1	1	0	13	54	467	495	[440,469,496,522]					64	146.556	27.793	147	234	80	312898	131.635	0.85536	0.685071	55	35.6759	12.0406	36	77	0	76168	1	0		1	1	1	0	24	53	442	769	[407,745,467,816]					63	130.093	30.0415	131
1	1	1	0	13	55	570	506	[547,484,593,538]					65	170.731	30.3185	171	266	92	324730	117.27	0.909885	0.710742	56	29.7813	10.5492	30	72	0	56644	0	0		1	1	1	0	24	54	776	778	[752,749,805,804]					64	150.185	27.0252	151
1	1	1	0	13	56	520	577	[495,550,552,609]					66	218.3	37.7298	220	342	114	530250	149.762	0.806001	0.757023	57	40.5727	11.8316	41	83	4	98551	1	0		1	1	1	0	24	55	699	782	[674,761,721,804]					65	260.721	52.1796	256
1	1	1	0	13	57	629	576	[599,549,658,608]					67	196.857	36.2706	198	313	101	520095	162.895	0.911785	0.803523	58	36.3206	11.5661	36	77	0	95959	1	0		1	1	1	0	24	56	1007	801	[982,763,1062,828]					66	218.063	42.2247	219
1	1	1	0	13	58	783	599	[757,565,804,621]					68	146.991	27.1531	147	241	69	273845	114.865	0.823491	0.608718	59	32.0649	11.1188	32	72	0	59737	1	0		1	1	1	0	24	57	470	800	[443,763,495,829]					67	121.012	26.3207	120
1	1	1	0	13	59	592	624	[568,592,616,655]					69	219.976	34.9939	221	358	124	520463	145.878	0.855542	0.675523	60	38.694	11.5419	39	79	0	91550	1	0		1	1	1	0	24	58	1076	786	[1053,766,1100,808]					68	183.771	43.2385	181
1	1	1	0	13	60	590	702	[558,675,627,730]					72	181.139	34.0667	180	305	95	535085	182.132	0.930412	0.747846	63	32.2109	11.0558	32	69	0	95151	1	0		1	1	1	0	24	59	846	798	[820,772,870,828]					69	153.929	27.9434	156
1	1	1	0	13	61	1033	707	[1004,680,1066,740]					73	176.254	34.1195	176	279	88	469893	164.375	0.85603	0.71472	64	32.8927	11.3416	33	72	0	87692	1	0		1	1	1	0	24	60	762	823	[736,800,789,848]					70	159.617	38.0101	156
1	1	1	0	13	62	950	734	[921,704,975,773]					74	168.182	31.8889	167	321	98	457119	167.581	0.840181	0.673448	65	29.0953	10.608	29	75	0	79081	0	0		1	1	1	0	24	61	886	826	[864,803,912,847]					71	274.734	54.3858	280
1	1	1	0	13	63	460	746	[433,718,489,778]					75	204.557	38.0711	205	320	112	513439	154.756	0.926599	0.820429	66	37.8163	11.797	38	74	0	94919	1	0		1	1	1	0	24	62	865	855	[846,834,897,883]					72	215.456	48.9875	211
1	1	1	0	13	64	529	764	[503,734,555,795]					76	197.758	38.2714	196	315	107	502108	156.544	0.908567	0.809268	67	33.1524	10.8708	33	73	0	84174	1	0		1	1	1	0	24	63	906	857	[884,837,925,885]					73	198.618	43.886	205
1	1	1	0	13	65	1037	761	[1008,741,1058,784]					77	145.19	27.0437	145	234	80	231142	98.1562	0.846062	0.75519	68	28.9642	10.6228	29	77	0	46111	0	0		1	1	1	0	24	64	821	869	[802,854,848,885]					74	206.468	31.773	207
1	1	1	0	13	66	607	771	[574,743,635,801]					78	179.763	34.803	179	306	97	479787	164.56	0.856587	0.782304	69	30.2304	10.5222	30	69	0	80685	1	0		1	1	1	0	24	65	765	898	[747,875,783,917]					75	299.09	69.6916	285
1	1	1	0	13	67	1001	805	[982,787,1030,832]					79	159.95	28.2751	160	249	88	241845	93.2238	0.771764	0.570009	70	30.9974	10.8327	31	70	0	46868	1	0		1	1	1	0	24	66	816	930	[790,912,832,949]					78	317	61.4396	311
1	1	1	0	13	68	954	808	[938,790,971,832]					80	205.511	35.9551	210	312	106	212704	63.8139	0.776913	0.669534	71	34.2425	11.4553	34	72	0	35441	1	0		1	1	1	0	26	1	78	42	[49,22,101,64]					1	173.535	41.3168	173
1	1	1	0	13	69	1005	846	[985,820,1027,876]					81	153.533	25.454	155	224	86	236441	94.9501	0.7744	0.618209	72	28.9604	10.2875	29	60	1	44599	0	0		1	1	1	0	26	2	38	54	[13,28,73,82]					2	179.119	46.167	177
1	1	1	0	13	70	935	860	[912,843,966,895]					82	170.999	24.7579	172	242	104	234268	84.4686	0.716583	0.438594	73	35.9664	11.3344	36	78	1	49274	1	0		1	1	1	0	26	3	67	107	[44,83,92,131]					3	130.618	23.7963	130
1	1	1	0	13	71	979	872	[954,854,1003,910]					83	155.499	26.534	156	250	81	283319	112.337	0.733647	0.556266	74	36.2816	11.7334	36	86	0	66105	1	0		1	1	1	0	26	4	380	154	[357,132,407,178]					5	152.482	31.2912	153
1	1	1	0	13	72	896	893	[866,863,925,927]					84	204.728	40.9892	206	327	102	611726	184.228	0.877115	0.824163	75	37.1399	11.3695	37	71	1	110974	1	0		1	1	1	0	26	5	58	178	[30,151,83,208]					6	110.66	23.4076	113
1	1	1	0	13	73	1050	899	[1027,875,1073,927]					85	129.796	22.6839	130	213	64	230518	109.501	0.842312	0.768792	76	30.9825	11.3154	31	73	0	55025	1	0		1	1	1	0	26	6	454	207	[423,187,478,228]					7	171.483	27.6501	173
1	1	1	0	13	74	941	894	[909,876,956,932]					86	157.85	37.9732	160	257	72	223832	87.4281	0.638692	0.437726	77	32.0903	12.0984	32	70	0	45504	1	0		1	1	1	0	26	7	325	212	[294,190,348,236]					8	139.026	28.5853	139
1	1	1	0	13	75	961	955	[931,923,991,984]					87	164.389	34.6634	163	291	81	404397	151.674	0.842496	0.665785	78	27.3919	10.3223	27	60	0	67384	0	0		1	1	1	0	26	8	253	219	[230,196,278,244]					9	138.877	23.0609	140
1	1	1	0	13	76	1025	942	[1002,924,1061,962]					88	147.61	22.8493	149	224	75	241637	100.931	0.791143	0.513613	79	28.1277	10.4101	28	64	0	46045	0	0		1	1	1	0	26	9	408	233	[382,208,433,261]					10	136.709	23.5018	135
1	1	1	0	13	77	994	982	[970,957,1021,1005]					89	141.47	23.5197	143	212	76	248422	108.268	0.824539	0.751424	80	28.3263	10.4008	28	58	0	49741	0	0		1	1	1	0	26	10	155	240	[129,213,189,266]					11	192.247	38.6214	192
1	1	1	0	13	78	1055	983	[1025,958,1088,1011]					90	176.654	41.5824	175	310	82	444991	155.311	0.828307	0.69633	81	30.5844	11.3622	31	63	0	77042	1	0		1	1	1	0	26	11	305	254	[270,233,331,275]					12	191.375	32.8847	191
1	1	1	0	14	1	706	45	[681,21,738,72]					4	111.707	23.0899	112	182	36	226430	124.977	0.786686	0.702944	1	30.337	10.9407	30	66	0	61493	1	0		1	1	1	0	26	12	498	285	[475,255,519,316]					14	312.077	68.7936	306
1	1	1	0	14	2	601	73	[575,36,638,119]					5	145.041	29.7843	146	240	69	500828	212.898	0.717797	0.509339	2	38.2783	12.5534	38	80	0	132175	1	0		1	1	1	0	26	13	458	279	[437,256,479,304]					15	210.753	41.9788	212
1	1	1	0	14	3	662	65	[635,40,691,93]					6	143.547	30.965	143	237	63	316808	136.075	0.854595	0.842745	3	35.4694	11.7109	36	74	0	78281	1	0		1	1	1	0	26	14	114	282	[88,258,139,310]					16	212.522	46.2481	213
1	1	1	0	14	4	746	113	[722,89,769,138]					7	126.26	26.6099	126	213	46	219567	107.22	0.825878	0.809938	4	31.4037	11.307	31	72	0	54611	1	0		1	1	1	0	26	15	352	296	[324,273,379,320]					17	157.52	29.0147	159
1	1	1	0	14	5	659	111	[632,95,677,135]					8	159.058	27.5635	159	259	86	204549	79.2895	0.763687	0.564601	5	35.661	11.7073	36	73	0	45860	1	0		1	1	1	0	26	16	283	312	[254,288,308,338]					18	161.419	32.9463	164
1	1	1	0	14	6	698	121	[677,101,727,144]					9	150.091	26.4415	151	240	85	236994	97.3547	0.785982	0.704394	6	38.7175	12.9383	39	82	1	61135	1	0		1	1	1	0	26	17	504	323	[474,303,528,348]					19	258.193	48.4881	261
1	1	1	0	14	7	615	151	[593,129,637,181]					11	139.031	27.7431	139	231	70	247476	109.748	0.889057	0.75633	8	35.1253	12.2244	35	77	0	62523	1	0		1	1	1	0	26	18	447	333	[426,314,470,358]					20	206.748	28.9047	209
1	1	1	0	14	8	1164	345	[1145,327,1190,364]					12	171.42	44.7677	170	312	77	202961	73.0006	0.783925	0.6449	9	33.1267	12.0021	33	70	0	39222	1	0		1	1	1	0	26	19	220	353	[196,331,255,378]					22	144.062	29.3997	144
1	1	1	0	14	9	1096	353	[1076,332,1119,375]					13	182.911	36.8209	187	283	88	232846	78.488	0.870494	0.611736	10	34.9104	12.6976	35	71	0	44441	1	0		1	1	1	0	26	20	318	367	[291,335,348,397]					23	206.188	49.8099	198
1	1	1	0	14	10	1124	369	[1107,351,1144,389]					14	213.626	36.3173	211	316	112	210849	60.8544	0.799192	0.787807	11	36.7356	11.9329	37	80	1	36258	1	0		1	1	1	0	26	21	390	371	[350,340,419,401]					24	205.95	36.3959	206
1	1	1	0	14	11	1190	404	[1158,377,1214,431]					16	112.293	23.4986	112	194	55	216838	119.058	0.635554	0.655075	13	26.8079	10.3286	26	63	0	51766	0	0		1	1	1	0	26	22	494	371	[466,351,523,393]					26	181.383	28.7719	182
1	1	1	0	14	12	1144	426	[1127,408,1161,451]					18	201.574	34.8795	201	309	121	234834	71.8292	0.790059	0.682877	15	38.7579	11.9585	38	79	0	45153	1	0		1	1	1	0	26	23	450	399	[423,374,478,422]					27	213.078	41.8581	213
1	1	1	0	14	13	1152	466	[1130,443,1173,486]					19	160.018	37.803	156	272	79	206903	79.7211	0.819002	0.759772	16	33.2614	11.6234	33	75	0	43007	1	0		1	1	1	0	26	24	500	408	[476,385,525,436]					28	180.342	27.4424	181
1	1	1	0	14	14	1074	502	[1052,480,1095,525]					20	146.472	34.668	145	247	66	220441	92.7922	0.831653	0.831408	17	23.1083	10.7161	23	62	0	34778	0	0		1	1	1	0	26	25	295	413	[272,391,319,436]					29	172.99	27.4675	172
1	1	1	0	14	15	1107	541	[1082,517,1131,568]					21	224.162	35.2466	228	341	131	409095	112.522	0.888374	0.805999	18	23.7447	10.0022	24	54	0	43334	0	0		1	1	1	0	26	26	549	415	[522,394,584,434]					30	200.717	34.1496	202
1	1	1	0	14	16	1147	562	[1121,537,1170,587]					22	131.223	30.6644	133	221	57	229247	107.713	0.765543	0.805597	19	22.1128	9.85777	22	55	0	38631	0	0		1	1	1	0	26	27	427	470	[379,409,455,503]					31	210.289	44.9591	206
1	1	1	0	14	17	805	614	[770,593,831,645]					23	213.523	41.7716	215	335	119	455017	131.389	0.831777	0.628928	20	38.6748	12.2141	39	79	0	82416	1	0		1	1	1	0	26	28	251	438	[226,413,278,463]					33	171.024	30.4622	173
1	1	1	0	14	18	803	664	[777,637,832,691]					24	228.427	42.353	226	368	119	545940	147.358	0.906907	0.834934	21	41.3787	11.5384	41	83	0	98895	1	0		1	1	1	0	26	29	322	460	[295,441,345,481]					35	175.262	30.0929	174
1	1	1	0	14	19	902	681	[876,654,930,720]					25	197.595	39.2216	198	325	102	495569	154.633	0.851998	0.590757	22	37.8896	11.9389	38	77	0	95027	1	0		1	1	1	0	26	30	372	470	[347,446,401,496]					36	304.987	51.8574	313
1	1	1	0	14	20	852	698	[822,676,885,722]					26	224.539	34.7001	226	335	139	514644	141.315	0.85642	0.635571	23	43.312	12.4528	44	89	0	99271	1	0		1	1	1	0	26	31	472	483	[450,460,497,508]					37	180.676	28.3539	180
1	1	1	0	14	21	1005	728	[975,700,1036,757]					27	177.356	33.9557	178	291	91	474604	164.991	0.868374	0.84397	24	38.0224	12.5503	38	77	0	101748	1	0		1	1	1	0	26	32	435	521	[410,492,460,547]					38	166.986	30.5224	170
1	1	1	0	14	22	235	729	[201,714,258,749]					28	176.332	35.0643	177	281	96	253036	88.4763	0.736872	0.496783	25	33.1826	11.726	33	72	0	47617	1	0		1	1	1	0	26	33	386	528	[364,504,418,555]					39	156.156	29.7042	157
1	1	1	0	14	23	951	773	[923,744,979,803]					29	179.46	31.6838	181	277	93	484362	166.409	0.900024	0.84949	26	32.8396	11.2096	33	70	0	88634	1	0		1	1	1	0	26	34	262	985	[242,962,282,1006]					44	201.729	38.5055	201
1	1	1	0	14	24	294	782	[255,760,325,815]					31	119.755	24.1759	120	201	45	299628	154.263	0.695259	0.565685	28	37.9968	12.7597	38	79	0	95068	1	0		1	1	1	0	25	1	1328	29	[1296,3,1352,56]					2	114.772	24.992	115
1	1	1	0	14	25	1037	791	[1009,762,1066,824]					32	172.168	34.448	171	282	86	456763	163.573	0.896771	0.739704	29	33.5556	11.5555	33	71	0	89023	1	0		1	1	1	0	25	2	1288	72	[1261,44,1321,100]					3	170.376	27.3394	170
1	1	1	0	14	26	285	837	[256,805,314,867]					35	116.015	22.5909	116	198	59	278089	147.789	0.79977	0.606411	32	40.5102	13.2821	40	87	0	97103	1	0		1	1	1	0	25	3	243	69	[218,28,285,92]					4	191.553	42.8504	190
1	1	1	0	14	27	998	856	[972,822,1025,888]					36	166.627	32.55	169	262	80	458391	169.615	0.887735	0.73116	33	31.7085	11.7265	32	69	0	87230	1	0		1	1	1	0	25	4	156	70	[136,51,183,100]					5	146.352	33.0407	143
1	1	1	0	14	28	502	846	[476,823,530,875]					37	239.847	46.7784	243	394	138	500801	128.738	0.850124	0.760024	34	41.363	13.1834	42	81	0	86366	1	0		1	1	1	0	25	5	289	89	[268,64,312,129]					6	212.432	45.0704	207
1	1	1	0	14	29	492	894	[462,869,516,920]					38	275.765	44.7066	274	431	177	555666	124.237	0.799617	0.681851	35	41.137	11.7056	41	80	0	82891	1	0		1	1	1	0	25	6	1330	96	[1303,67,1354,120]					7	117.37	19.9976	117
1	1	1	0	14	30	551	926	[512,891,584,983]					39	158.587	31.8588	159	263	76	574085	223.194	0.67196	0.478924	36	16.1724	8.72937	16	50	0	58544	0	0		1	1	1	0	25	7	248	105	[213,77,271,128]					8	243.329	45.3501	247
1	1	1	0	14	31	506	952	[477,922,533,984]					40	258.492	52.7036	257	423	150	710335	169.431	0.776115	0.819122	37	36.7205	12.6696	37	78	0	100908	1	0		1	1	1	0	25	8	194	110	[172,92,212,139]					9	310.491	51.0688	312
1	1	1	0	14	32	451	957	[430,930,472,990]					41	249.866	42.6602	252	362	146	515723	127.258	0.868083	0.647651	38	40.9966	12.8184	41	90	0	84617	1	0		1	1	1	0	25	9	1275	126	[1247,98,1306,155]					10	172.003	36.0067	173
1	1	1	0	14	33	598	993	[576,967,615,1012]					42	198.601	40.4959	200	311	101	231767	71.9525	0.75738	0.507796	39	32.5313	11.6798	33	72	0	37964	1	0		1	1	1	0	25	10	269	123	[236,102,287,155]					11	264.522	44.5823	266
1	1	1	0	15	1	1143	46	[1106,4,1180,90]					2	204.965	37.0463	207	359	105	965797	290.523	0.844778	0.666744	1	32.1781	11.2464	33	72	0	151623	1	0		1	1	1	0	25	11	219	127	[197,105,239,149]					12	223.96	41.2351	227
1	1	1	0	15	2	1023	56	[993,27,1055,87]					3	187.103	33.1943	187	299	88	519960	171.342	0.876805	0.74634	2	33.5912	12.0124	34	75	0	93350	1	0		1	1	1	0	25	12	221	168	[200,146,244,191]					15	278.588	45.3882	281
1	1	1	0	15	3	1082	54	[1058,33,1103,78]					4	169.347	28.9484	170	266	106	255376	92.9771	0.852968	0.677199	3	25.1386	10.3363	25	56	0	37909	0	0		1	1	1	0	25	13	1313	179	[1285,153,1338,207]					16	106.557	22.4501	108
1	1	1	0	15	4	814	96	[775,75,844,119]					5	214.042	38.513	216	334	121	514558	148.221	0.86348	0.547081	4	33.6127	12.5518	34	74	0	80805	1	0		1	1	1	0	25	14	97	269	[78,251,116,290]					17	204.167	34.5272	203
1	1	1	0	15	5	1112	98	[1086,76,1133,122]					6	153.663	27.2278	153	229	91	248473	99.6976	0.834157	0.76748	5	25.1194	10.0453	25	59	0	40618	0	0		1	1	1	0	25	15	100	312	[79,288,125,332]					18	219.798	39.128	217
1	1	1	0	15	6	1062	181	[987,146,1098,235]					7	222.415	44.5975	221	356	118	1390314	385.411	0.662745	0.553008	6	33.7703	11.8839	34	74	0	211098	1	0		1	1	1	0	25	16	118	365	[96,346,144,385]					21	341.457	56.0517	346
1	1	1	0	15	7	1137	217	[1099,174,1175,263]					8	206.457	34.6492	208	329	105	1068415	319.069	0.871955	0.758011	7	34.5442	11.3499	35	75	0	178766	1	0		1	1	1	0	25	17	493	386	[468,352,524,412]					23	255.425	52.8533	254
1	1	1	0	15	8	949	219	[921,198,991,243]					10	271.673	55.4715	277	439	134	606645	137.678	0.776614	0.532679	9	39.6422	13.7205	40	85	0	88521	1	0		1	1	1	0	25	18	542	383	[521,353,563,413]					24	273.681	50.1089	271
1	1	1	0	15	9	1025	243	[1001,224,1051,265]					11	176.186	28.5466	176	276	97	284365	99.5127	0.826876	0.724732	10	28.7076	10.9217	29	67	0	46334	0	0		1	1	1	0	25	19	589	384	[562,358,614,412]					25	258.029	37.4862	260
1	1	1	0	15	10	947	264	[916,232,1000,293]					12	274.826	53.6008	270	477	154	1021530	229.175	0.800892	0.552143	11	40.5026	11.3496	41	80	3	150548	1	0		1	1	1	0	25	20	219	395	[201,373,247,417]					26	302.502	46.3997	308
1	1	1	0	15	11	1115	318	[1098,299,1142,340]					13	207.426	42.6136	206	331	112	242066	71.9525	0.812207	0.590138	12	28.3033	11.909	28	72	0	33030	0	0		1	1	1	0	25	21	165	408	[140,382,191,444]					28	283.155	47.0585	284
1	1	1	0	15	12	1154	330	[1130,313,1173,350]					14	229.957	38.6681	230	328	121	248124	66.5268	0.811449	0.524105	13	29.8146	10.9639	30	58	0	32170	0	0		1	1	1	0	25	22	263	407	[243,383,282,428]					29	229.598	37.2466	230
1	1	1	0	15	13	998	361	[982,344,1014,392]					15	208.172	45.1662	210	319	113	265628	78.673	0.871697	0.584705	14	28.54	10.9368	29	66	0	36417	0	0		1	1	1	0	25	23	647	427	[623,403,673,452]					30	269.327	42.846	273
1	1	1	0	15	14	1126	370	[1106,353,1151,385]					16	234.292	39.287	233	352	151	250927	66.0335	0.831057	0.538202	15	33.338	12.0238	33	73	0	35705	1	0		1	1	1	0	25	24	97	430	[68,412,134,451]					31	194.421	35.5536	194
1	1	1	0	15	15	950	374	[929,352,970,397]					17	204.735	43.2923	203	320	116	286220	86.195	0.857563	0.756919	16	29.4034	10.9674	30	70	0	41106	0	0		1	1	1	0	25	25	227	436	[205,415,249,465]					32	252.584	42.2048	251
1	1	1	0	15	16	1176	375	[1152,353,1196,394]					18	179.252	36.0134	181	273	88	240377	82.6806	0.746467	0.737144	17	23.352	9.79392	23	55	0	31315	0	0		1	1	1	0	25	26	194	442	[177,419,210,466]					33	245.567	33.7599	249
1	1	1	0	15	17	678	602	[654,578,705,639]					19	259.096	51.787	258	405	144	630121	149.947	0.93473	0.690698	18	37.5662	12.9873	38	78	0	91361	1	0		1	1	1	0	25	27	564	443	[539,418,595,469]					34	269.249	43.7925	269
1	1	1	0	15	18	609	617	[576,584,640,656]					20	200.297	34.4102	203	298	100	659578	203.033	0.862183	0.769347	19	31.1588	11.7493	31	77	0	102606	1	0		1	1	1	0	25	28	501	444	[468,422,531,467]					35	239.135	37.7188	236
1	1	1	0	15	19	656	717	[626,686,686,750]					21	221.946	40.98	221	370	114	642978	178.617	0.973421	0.840642	20	39.8785	13.7464	40	90	0	115528	1	0		1	1	1	0	25	29	71	459	[22,434,99,483]					36	258.386	68.8325	248
1	1	1	0	15	20	748	816	[713,793,778,840]					23	260.365	48.1293	264	383	133	625658	148.159	0.909742	0.673291	22	42.6213	14.7606	44	89	0	102419	1	0		1	1	1	0	25	30	644	470	[605,449,668,491]					37	324.312	47.1616	326
1	1	1	0	15	21	800	849	[771,820,830,885]					24	284.104	57.7823	283	444	153	808844	175.534	0.899914	0.779102	23	42.6972	13.652	43	89	1	121559	1	0		1	1	1	0	25	31	445	496	[420,460,467,527]					38	217.764	41.7095	217
1	1	1	0	15	22	850	854	[825,822,874,880]					25	222.289	50.0375	228	349	89	503262	139.589	0.915742	0.725128	24	29.2094	11.3647	29	72	0	66130	0	0		1	1	1	0	25	32	237	481	[220,462,254,509]					40	205.585	46.8653	199
1	1	1	0	15	23	592	885	[564,855,620,915]					26	248.91	42.3734	249	385	141	632481	156.668	0.964988	0.817614	25	40.2633	13.6636	41	83	0	102309	1	0		1	1	1	0	25	33	501	497	[479,469,526,521]					41	226.406	37.4921	227
1	1	1	0	15	24	738	888	[710,859,766,918]					27	251.844	42.3113	254	387	148	655299	160.429	0.898091	0.852625	26	38.7302	13.4693	39	80	0	100776	1	0		1	1	1	0	25	34	594	498	[572,478,627,533]					42	374.23	59.1757	376
1	1	1	0	15	25	826	887	[789,861,853,910]					28	227.619	43.6151	232	345	120	406300	110.056	0.739292	0.573045	27	34.7176	10.8189	35	66	0	61971	1	0		1	1	1	0	25	35	67	505	[38,482,93,528]					43	179.257	34.338	183
1	1	1	0	15	26	685	905	[662,885,707,929]					29	197.212	35.3955	198	309	97	294240	91.9907	0.834068	0.790227	28	14.2259	8.62595	14	41	0	21225	0	0		1	1	1	0	25	36	692	508	[672,484,714,538]					44	280.669	44.4787	282
1	1	1	0	15	27	714	936	[688,918,735,964]					30	202.925	38.5364	197	306	128	253251	76.9466	0.837654	0.532751	29	15.5184	8.80072	15	45	0	19367	0	0		1	1	1	0	25	37	144	525	[120,498,168,553]					46	162.194	25.9348	162
1	1	1	0	15	28	770	948	[740,920,797,981]					31	227.598	45.2245	230	364	119	609962	165.238	0.885296	0.741755	30	36.1806	12.6891	36	82	0	96964	1	0		1	1	1	0	25	38	191	531	[172,510,213,550]					47	181.349	35.6674	180
1	1	1	0	15	29	575	949	[552,928,598,971]					32	203.704	31.8902	205	305	126	316963	95.9366	0.897704	0.76289	31	29.5771	11.4428	30	69	0	46022	0	0		1	1	1	0	25	39	604	542	[579,516,634,569]					48	450.535	64.7599	456
1	1	1	0	15	30	667	961	[646,928,715,987]					33	233.474	40.6429	236	361	130	551465	145.631	0.701752	0.451083	32	36.8802	12.7094	38	83	0	87111	1	0		1	1	1	0	25	40	654	541	[627,517,677,569]					49	350.15	66.7164	350
1	1	1	0	15	31	620	965	[600,944,643,998]					35	216.482	37.6027	217	321	120	356329	101.486	0.836463	0.61808	34	31.8542	11.6538	32	72	0	52432	1	0		1	1	1	0	25	41	226	543	[204,522,247,576]					50	160.943	26.3297	162
1	1	1	0	15	32	605	998	[585,975,624,1019]					37	222.874	41.9952	226	323	134	249396	68.993	0.821549	0.656092	35	27.5183	10.4606	28	64	0	30793	0	0		1	1	1	0	25	42	84	544	[62,521,112,565]					51	183.766	30.6625	185
1	1	1	0	16	1	431	26	[405,2,465,51]					1	203.612	43.3894	204	321	111	468512	141.87	0.930754	0.74333	1	32.8948	12.1874	33	77	0	75691	1	0		1	1	1	0	25	43	169	563	[145,545,199,583]					52	184.406	27.25	185
1	1	1	0	16	2	710	227	[685,199,746,252]					5	158.942	33.4419	159	270	77	385912	149.701	0.852014	0.777431	4	30.7669	11.7051	31	73	0	74702	1	0		1	1	1	0	25	44	699	568	[666,541,723,594]					53	246.934	33.6752	247
1	1	1	0	16	3	1008	313	[979,280,1039,355]					6	189.548	38.5772	191	301	76	670621	218.139	0.856422	0.72056	5	34.9268	11.6062	35	73	0	123571	1	0		1	1	1	0	25	45	30	579	[6,552,52,608]					54	134.231	23.8188	135
1	1	1	0	16	4	644	347	[619,325,669,372]					7	174.178	37.2574	174	270	91	256041	90.6342	0.794694	0.547517	6	35.8558	12.9597	36	76	0	52708	1	0		1	1	1	0	25	46	99	593	[75,567,124,619]					56	145.531	25.1844	148
1	1	1	0	16	5	600	359	[567,331,628,385]					8	211.188	39.3873	213	332	118	474329	138.479	0.824696	0.715479	7	39.0516	11.8696	39	75	0	87710	1	0		1	1	1	0	25	47	647	591	[624,568,674,615]					57	227.781	37.2152	230
1	1	1	0	16	6	552	346	[526,321,578,375]					9	200.513	40.0301	197	337	97	402229	123.682	0.802851	0.658384	8	39.2079	13.2003	40	91	0	78651	1	0		1	1	1	0	25	48	516	603	[490,573,543,629]					58	248.648	53.1266	244
1	1	1	0	16	7	668	386	[643,360,696,409]					10	195.486	36.145	192	311	110	304567	96.0599	0.779764	0.465172	9	45.4519	13.6168	45	86	5	70814	1	0		1	1	1	0	25	49	173	604	[141,583,198,626]					59	159.098	32.9035	164
1	1	1	0	16	8	565	396	[539,371,598,431]					11	260.51	41.5323	261	388	149	657528	155.62	0.687817	0.687814	10	45.1541	12.5392	45	89	3	113969	1	0		1	1	1	0	25	50	844	695	[812,662,884,732]					60	189.289	37.3127	189
1	1	1	0	16	9	636	411	[613,388,661,434]					12	224.007	35.022	226	349	137	380812	104.815	0.929531	0.725375	11	46.4747	14.7794	47	90	0	79007	1	0		1	1	1	0	25	51	1317	728	[1290,696,1346,754]					61	125.519	25.5001	127
1	1	1	0	16	10	990	431	[959,390,1021,470]					13	190.781	39.7406	191	326	89	698450	225.722	0.834065	0.685787	12	36.3619	12.2589	37	75	0	133121	1	0		1	1	1	0	25	52	1242	721	[1211,699,1275,746]					62	114.341	22.4259	116
1	1	1	0	16	11	527	430	[513,401,557,461]					14	171.313	37.4803	173	290	78	253372	91.1891	0.71796	0.431767	13	37.856	13.7305	38	86	0	55989	1	0		1	1	1	0	25	53	1285	788	[1258,763,1314,820]					64	159.934	29.6164	161
1	1	1	0	16	12	691	446	[667,412,717,475]					15	242.941	36.218	245	348	144	540543	137.184	0.841778	0.607886	14	43.0022	12.7142	44	85	0	95680	1	0		1	1	1	0	25	54	319	816	[293,791,345,851]					65	222.387	37.4207	224
1	1	1	0	16	13	564	437	[541,415,599,455]					16	186.324	39.7402	186	290	102	273710	90.5726	0.7048	0.494975	15	41.403	11.4147	41	79	5	60821	1	0		1	1	1	0	25	55	1215	822	[1190,797,1240,853]					67	135.094	26.0695	137
1	1	1	0	16	14	745	449	[724,427,771,471]					17	166.061	31.9187	165	263	90	261878	97.2314	0.861608	0.737564	16	32.2302	11.816	32	78	0	50827	1	0		1	1	1	0	25	56	383	839	[355,811,411,872]					68	211.064	38.5563	215
1	1	1	0	16	15	632	458	[601,432,661,485]					18	209.962	37.3729	211	312	124	524906	154.14	0.918383	0.83517	17	36.2276	11.7184	36	75	0	90569	1	0		1	1	1	0	25	57	1272	856	[1233,834,1296,880]					69	113.262	22.57	115
1	1	1	0	16	16	713	497	[686,468,740,525]					19	229.075	39.6326	231	360	127	572000	153.955	0.923843	0.792379	18	37.145	12.0841	38	82	0	92751	1	0		1	1	1	0	25	58	1327	875	[1292,848,1356,904]					70	112.911	21.9699	114
1	1	1	0	16	17	536	503	[509,477,564,530]					20	225.476	38.6208	228	349	127	521752	142.672	0.946924	0.848528	19	35.9818	12.259	37	79	0	83262	1	0		1	1	1	0	25	59	253	882	[224,857,277,914]					71	201.87	35.3574	205
1	1	1	0	16	18	822	522	[787,494,856,549]					21	179.17	31.0115	180	308	89	530703	182.625	0.920578	0.736614	20	31.2802	11.7416	32	70	0	92652	1	0		1	1	1	0	25	60	324	912	[294,885,369,954]					72	225.104	46.0665	233
1	1	1	0	16	19	758	536	[736,508,779,562]					22	155.395	25.6244	156	238	89	286549	113.694	0.873827	0.730662	21	36.9398	12.602	37	79	0	68117	1	0		1	1	1	0	25	61	381	936	[361,913,402,956]					73	231.405	69.6596	217
1	1	1	0	16	20	673	540	[642,513,699,564]					23	197.081	31.071	198	299	110	434366	135.89	0.907984	0.702959	22	35.721	11.8969	36	75	0	78729	1	0		1	1	1	0	25	62	347	943	[330,913,367,968]					74	343.573	53.5287	347
1	1	1	0	16	21	715	574	[689,548,747,600]					24	236.931	38.9593	237	385	128	538545	140.144	0.886978	0.795576	23	36.359	11.811	36	77	0	82644	1	0		1	1	1	0	25	63	262	983	[235,957,313,1013]					76	172.988	30.1196	172
1	1	1	0	16	22	582	589	[560,559,603,620]					25	149.239	27.7541	150	255	80	294299	121.586	0.789531	0.619959	24	32.818	12.3636	33	69	0	64717	1	0		1	1	1	0	25	64	857	996	[827,976,886,1020]					79	189.339	34.8795	193
1	1	1	0	16	23	632	594	[606,567,664,623]					26	218.358	35.8889	219	349	116	541529	152.907	0.914157	0.822408	25	36.3125	12.0326	37	74	0	90055	1	0		1	1	1	0	27	1	267	63	[242,39,298,90]					3	207.252	38.6619	208
1	1	1	0	16	24	632	673	[605,650,659,699]					27	160.798	28.105	161	259	78	322882	123.805	0.904609	0.770938	26	32.126	11.9714	32	71	0	64509	1	0		1	1	1	0	27	2	342	71	[318,49,374,99]					4	249.583	54.9098	244
1	1	1	0	16	25	509	687	[480,656,551,723]					28	298.879	80.3704	287	543	102	1021270	210.678	0.80956	0.654185	27	43.8584	15.4276	43	98	0	149864	1	0		1	1	1	0	27	3	147	80	[111,51,181,109]					5	151.939	29.887	155
1	1	1	0	16	26	683	708	[656,681,710,741]					29	201.867	40.0762	203	339	110	487710	148.961	0.894588	0.7898	28	33.7893	11.779	34	89	0	81635	1	0		1	1	1	0	27	4	332	114	[303,80,370,141]					6	219.682	48.0085	223
1	1	1	0	16	27	900	854	[866,822,933,892]					30	188.987	42.4333	192	315	90	667501	217.769	0.912407	0.843201	29	33.8267	12.1723	34	79	0	119476	1	0		1	1	1	0	27	5	60	144	[36,120,82,167]					7	205.325	30.3047	206
1	1	1	0	16	28	887	958	[864,935,912,994]					31	220.298	39.9492	224	336	120	478708	133.978	0.953583	0.755509	30	31.9636	12.0899	32	72	0	69457	1	0		1	1	1	0	27	6	81	174	[60,157,107,192]					9	227.515	35.4787	226
1	1	1	0	17	1	268	41	[242,20,292,60]					5	186.013	29.6154	186	286	113	264883	87.798	0.859588	0.603548	1	30.1025	10.8641	30	68	0	42866	1	0		1	1	1	0	27	7	295	178	[253,155,318,209]					10	194.875	36.4525	198
1	1	1	0	17	2	457	64	[417,23,498,107]					6	235.991	45.6057	239	368	105	1149748	300.388	0.806809	0.857571	2	38.1841	12.377	38	82	0	186033	1	0		1	1	1	0	27	8	161	196	[135,167,184,218]					11	186.029	31.4508	189
1	1	1	0	17	3	238	72	[218,53,259,92]					7	209.432	44.492	208	348	97	258858	76.2067	0.948596	0.852681	3	29.8997	11.3239	30	67	0	36956	0	0		1	1	1	0	27	9	123	206	[101,174,145,234]					12	223.781	32.5683	225
1	1	1	0	17	4	1030	279	[997,251,1065,309]					8	180.174	41.6069	181	307	80	494578	169.246	0.726916	0.722792	4	31.0299	11.4027	31	72	0	85177	1	0		1	1	1	0	27	10	550	204	[529,184,572,223]					14	198.435	38.4913	196
1	1	1	0	17	5	978	319	[952,292,1004,358]					9	211.243	36.6461	213	326	109	516067	150.625	0.728104	0.678828	5	34.7876	11.3998	35	79	0	84986	1	0		1	1	1	0	27	11	613	210	[591,191,638,233]					15	196.688	34.6661	197
1	1	1	0	17	6	1065	357	[1043,322,1088,386]					10	148.507	24.9025	150	231	83	302955	125.778	0.628108	0.547106	6	27.423	9.81331	27	63	0	55943	0	0		1	1	1	0	27	12	68	214	[46,192,103,241]					16	192.936	39.0676	192
1	1	1	0	17	7	1003	368	[975,343,1030,399]					11	154.273	25.4376	154	233	83	327675	130.957	0.697203	0.768221	7	29.6996	10.2033	30	73	0	63082	0	0		1	1	1	0	27	13	181	244	[155,211,208,273]					17	204.203	34.6691	207
1	1	1	0	17	8	1128	376	[1101,347,1156,410]					12	160.841	27.5404	160	241	88	400333	153.462	0.712139	0.738487	8	28.7453	10.6268	29	70	0	71547	0	0		1	1	1	0	27	14	595	237	[569,215,635,266]					18	226.759	42.6056	228
1	1	1	0	17	9	959	389	[931,359,988,423]					13	176.699	29.2637	177	264	90	436801	152.413	0.668602	0.700599	9	30.9409	10.6539	31	66	0	76486	1	0		1	1	1	0	27	15	552	242	[531,221,583,282]					19	211.09	45.8672	202
1	1	1	0	17	10	1064	409	[1034,380,1095,440]					14	196.655	32.8828	199	291	111	497734	156.051	0.735291	0.802901	10	30.9858	10.5197	31	68	0	78425	1	0		1	1	1	0	27	16	559	310	[539,289,580,335]					21	170.152	29.974	171
1	1	1	0	17	11	905	432	[880,405,930,461]					15	185.469	31.9858	186	276	101	400427	133.115	0.683979	0.678785	11	29.8638	10.7547	30	65	0	64476	0	0		1	1	1	0	27	17	681	311	[658,289,708,334]					22	151.643	32.1169	152
1	1	1	0	17	12	1108	442	[1070,413,1141,472]					16	179.233	29.2304	178	281	71	527842	181.577	0.688213	0.598269	12	29.3596	10.1872	29	73	0	86464	0	0		1	1	1	0	27	18	773	343	[738,314,806,374]					23	276.966	59.7666	282
1	1	1	0	17	13	969	466	[941,440,995,494]					17	218.007	41.6242	216	340	130	456506	129.108	0.720691	0.832528	13	36.0458	11.3675	36	73	0	75480	1	0		1	1	1	0	27	19	585	376	[559,346,615,412]					24	198.366	34.8398	201
1	1	1	0	17	14	925	528	[870,461,960,565]					18	222.022	40.6103	223	356	114	1279071	355.2	0.718472	0.542355	14	35.5683	11.6226	36	84	0	204909	1	0		1	1	1	0	27	20	714	397	[679,365,745,444]					25	264.22	46.431	261
1	1	1	0	17	15	1122	500	[1088,469,1151,537]					19	163.651	24.6678	165	240	88	453478	170.849	0.683663	0.574696	15	30.4691	10.6248	30	72	0	84430	1	0		1	1	1	0	27	21	651	408	[623,382,680,438]					26	236.836	33.3755	236
1	1	1	0	17	16	1008	522	[982,497,1035,558]					20	227.191	44.8391	228	346	122	546167	148.221	0.791508	0.659781	16	36.5753	11.3444	37	80	0	87927	1	0		1	1	1	0	27	22	674	462	[643,432,709,493]					27	218.142	37.1266	217
1	1	1	0	17	17	1052	546	[1014,513,1083,575]					21	192.138	33.6287	196	284	103	566615	181.823	0.713072	0.667132	17	32.1455	11.0721	32	81	0	94797	1	0		1	1	1	0	27	23	765	461	[741,440,783,484]					28	176.304	40.432	172
1	1	1	0	17	18	948	574	[915,543,976,602]					22	216.688	32.0689	218	311	133	533269	151.735	0.827196	0.625261	18	31.0203	10.0346	31	65	0	76341	1	0		1	1	1	0	27	24	723	488	[706,455,744,514]					29	309.93	71.747	295
1	1	1	0	17	19	313	624	[275,585,347,671]					23	174.361	39.3398	174	295	79	798749	282.446	0.850148	0.683256	19	34.9055	12.0774	35	74	0	159902	1	0		1	1	1	0	27	25	760	493	[741,478,775,523]					30	246.835	54.2695	247
1	1	1	0	17	20	223	687	[186,654,264,721]					24	177.574	34.4002	176	298	95	708343	245.946	0.894133	0.700949	20	36.2341	12.296	36	78	0	144538	1	0		1	1	1	0	27	26	680	510	[657,492,702,531]					31	191.539	30.079	192
1	1	1	0	17	21	144	691	[124,672,164,716]					25	186.685	30.3704	187	296	115	274614	90.6959	0.898626	0.831607	21	37.7961	12.4888	38	77	0	55598	1	0		1	1	1	0	27	27	400	540	[360,509,446,576]					32	242.237	43.1144	246
1	1	1	0	17	22	980	703	[947,670,1016,726]					26	249.358	42.7127	248	452	142	680996	168.382	0.664317	0.567334	22	36.3804	11.4208	37	75	0	99355	1	0		1	1	1	0	27	28	512	635	[476,596,548,678]					33	244.54	43.6228	246
1	1	1	0	17	23	774	743	[737,711,798,768]					28	187.542	33.3235	186	297	104	425158	139.774	0.798267	0.540615	23	37.6312	11.5092	38	79	0	85310	1	0		1	1	1	0	27	29	420	718	[368,669,442,754]					34	215.548	48.6125	221
1	1	1	0	17	24	662	742	[640,717,693,771]					29	224.359	48.0074	224	369	105	414615	113.94	0.819596	0.555212	24	41.7008	13.2874	42	83	3	77063	1	0		1	1	1	0	27	30	317	713	[276,674,357,755]					35	212.295	38.9202	214
1	1	1	0	17	25	1016	742	[987,718,1050,770]					30	205.039	35.3543	205	315	122	480816	144.583	0.879317	0.627833	25	33.2439	10.7988	33	67	1	77957	1	0		1	1	1	0	27	31	382	716	[365,699,406,751]					36	235.475	40.0295	237
1	1	1	0	17	26	347	771	[306,721,388,823]					31	201.567	36.7595	200	365	91	1256771	384.425	0.925168	0.723933	26	38.4881	11.6699	39	84	0	239973	1	0		1	1	1	0	27	32	866	908	[825,874,904,945]					37	235.269	34.2974	235
1	1	1	0	17	27	114	781	[73,743,153,821]					33	161.639	29.3948	161	286	92	752429	287.008	0.915861	0.820829	28	30.2507	11.0443	30	64	0	140817	1	0		1	1	1	0	27	33	952	970	[918,936,972,993]					38	170.125	39.7852	167
1	1	1	0	17	28	236	789	[199,748,273,831]					34	248.632	44.9059	249	413	130	1202135	298.106	0.905479	0.828099	29	36.4025	11.5535	37	76	0	176006	1	0		1	1	1	0	27	34	914	951	[893,926,935,979]					39	315.805	68.407	310
1	1	1	0	17	29	891	778	[864,754,927,801]					35	232.059	38.1544	234	350	114	555316	147.543	0.88384	0.662953	30	33.6979	11.7699	34	71	0	80639	1	0		1	1	1	0	28	1	396	61	[367,36,427,89]					6	137.294	28.4223	136
1	1	1	0	17	30	771	805	[742,779,795,832]					36	178.257	26.8844	178	272	114	329598	114.002	0.814083	0.710335	31	38.0519	11.7646	38	83	0	70358	1	0		1	1	1	0	28	2	188	110	[157,72,217,144]					8	92.3022	22.8344	92
1	1	1	0	17	31	690	811	[664,783,717,839]					37	202.669	36.3947	204	301	110	439183	133.608	0.828915	0.828101	32	38.2626	12.469	38	91	0	82915	1	0		1	1	1	0	28	3	748	202	[717,175,776,234]					9	146.572	35.22	145
1	1	1	0	17	32	655	844	[632,820,677,869]					39	184.533	33.6762	180	320	111	317950	106.233	0.809468	0.678363	33	37.4335	12.2557	37	84	0	64498	1	0		1	1	1	0	28	4	695	226	[655,195,731,260]					10	163.406	39.1751	164
1	1	1	0	17	33	732	849	[701,824,758,877]					40	165.66	30.3095	163	300	92	356998	132.869	0.815485	0.70051	34	35.3968	11.7333	35	76	0	76280	1	0		1	1	1	0	28	5	727	255	[700,226,754,288]					12	188.451	30.177	189
1	1	1	0	17	34	963	854	[928,825,995,890]					41	160.013	29.1783	160	261	73	497321	191.627	0.897191	0.683849	35	24.2317	9.97466	24	60	0	75312	0	0		1	1	1	0	28	6	673	276	[640,244,707,320]					13	217.545	47.3458	214
1	1	1	0	17	35	259	854	[233,828,285,883]					42	258.783	38.3261	260	375	153	581745	138.603	0.93795	0.875552	36	42.7242	12.3844	43	87	2	96044	1	0		1	1	1	0	28	7	94	320	[73,299,116,345]					14	139.218	29.2534	141
1	1	1	0	17	36	595	864	[562,839,620,891]					43	153.612	30.5836	156	273	60	349314	140.206	0.780165	0.683865	37	30.6851	11.1908	31	73	0	69778	1	0		1	1	1	0	28	8	31	368	[10,343,51,396]					16	143.514	30.4532	145
1	1	1	0	17	37	140	870	[111,847,173,894]					44	146.714	27.8888	146	240	79	334214	140.452	0.882145	0.688119	38	33.8841	11.8745	34	74	0	77188	1	0		1	1	1	0	28	9	962	438	[942,414,982,461]					18	129.485	22.7965	128
1	1	1	0	17	38	85	877	[63,853,108,910]					45	149.767	29.2293	150	243	81	299984	123.497	0.853073	0.682433	39	35.4114	12.2721	36	76	0	70929	1	0		1	1	1	0	28	10	980	470	[959,448,1003,496]					19	126.774	23.4326	127
1	1	1	0	17	39	380	883	[346,852,413,928]					46	202.825	33.107	203	327	104	718407	218.385	0.866022	0.604922	40	38.2326	12.2689	38	80	0	135420	1	0		1	1	1	0	28	11	915	518	[892,499,935,536]					20	159.542	30.2782	159
1	1	1	0	17	40	312	899	[287,869,337,941]					47	215.58	33.5506	216	318	129	580987	166.163	0.851101	0.61241	41	43.8746	12.787	44	84	0	118242	1	0		1	1	1	0	28	12	875	559	[826,512,920,601]					21	168.999	36.2405	170
1	1	1	0	17	41	33	893	[6,872,58,917]					48	158.528	30.2067	158	266	91	264424	102.842	0.842997	0.650791	42	28.7104	10.8159	28	71	0	47889	0	0		1	1	1	0	28	13	939	554	[918,533,961,584]					22	211.801	50.5647	207
1	1	1	0	17	42	194	901	[172,878,223,927]					49	209.223	37.4829	210	338	126	387272	114.125	0.882312	0.671893	43	39.3625	12.6362	40	76	0	72860	1	0		1	1	1	0	29	1	665	43	[634,16,691,67]					6	105.692	17.8361	106
1	1	1	0	17	43	256	923	[229,897,291,950]					50	241.794	36.7653	240	408	144	546939	139.466	0.844355	0.616038	44	40.565	11.7175	40	82	0	91758	1	0		1	1	1	0	29	2	629	108	[605,90,653,138]					11	97.8396	14.7131	97
1	1	1	0	17	44	430	933	[402,888,458,962]					51	286.921	134.134	254	920	139	848711	182.378	0.792756	0.668354	45	36.1802	14.4411	37	77	0	107021	1	0		1	1	1	0	29	3	580	154	[559,138,605,179]					15	84.3203	14.0609	84
1	1	1	0	17	45	224	955	[200,934,247,979]					52	247.131	41.0599	247	373	131	361552	90.2026	0.85884	0.713671	46	44.149	12.849	44	85	0	64590	1	0		1	1	1	0	29	4	1205	187	[1187,169,1232,204]					18	63.9939	11.6735	63
1	1	1	0	17	46	365	978	[342,953,389,1006]					54	278.925	49.1304	278	434	170	553388	122.325	0.925328	0.829169	48	43.4199	12.7185	44	82	2	86145	1	0		1	1	1	0	29	5	704	480	[683,460,727,503]					29	74.2132	14.2973	74
1	1	1	0	17	47	284	977	[257,954,321,1005]					55	282.231	60.0421	270	472	152	577444	126.148	0.632755	0.557254	49	49.7224	14.2424	49	92	4	101732	1	0		1	1	1	0	29	6	1314	512	[1290,492,1339,537]					31	81.9866	12.7735	82
1	1	1	0	17	48	61	973	[44,956,81,1016]					56	147.505	29.2221	147	244	68	252233	105.432	0.829964	0.503196	50	27.9018	10.7375	28	65	0	47712	0	0		1	1	1	0	30	1	487	62	[469,43,512,98]					13	96.8779	15.8526	96
1	1	1	0	19	1	770	37	[746,9,795,61]					7	217.477	43.0331	223	343	108	433214	122.819	0.8328	0.797499	1	39.6591	12.9808	40	92	0	79001	1	0		1	1	1	0	30	2	452	71	[425,48,493,103]					15	101.244	18.2004	102
1	1	1	0	19	2	315	52	[293,21,338,83]					8	212.866	39.7688	216	334	120	476181	137.924	0.861321	0.685994	2	35.7622	11.8042	36	77	0	80000	1	0		1	1	1	0	30	3	428	121	[397,90,468,162]					20	123.849	15.9656	124
1	1	1	0	19	3	35	74	[9,53,57,100]					11	258.732	50.8084	263	402	140	437515	104.26	0.897351	0.694912	4	42.7481	12.4834	43	94	0	72287	1	0		1	1	1	0	30	4	479	116	[455,98,504,136]					21	123.599	14.5555	124
1	1	1	0	19	4	363	268	[330,241,390,297]					13	292.263	60.4882	290	466	134	647654	136.63	0.862358	0.760742	6	45.023	12.9223	45	83	6	99771	1	0		1	1	1	0	30	5	570	119	[533,102,593,139]					23	123.006	17.9723	123
1	1	1	0	19	5	291	264	[268,243,318,292]					14	221.389	49.1927	218	358	117	338283	94.2103	0.737485	0.680074	7	34.4876	12.2359	34	72	1	52697	1	0		1	1	1	0	30	6	642	180	[623,157,669,204]					29	95.9972	16.9555	97
1	1	1	0	19	6	415	264	[395,248,443,281]					15	195.356	31.0186	197	281	113	240288	75.8368	0.775046	0.549574	8	32.3951	11.1206	32	67	0	39846	1	0		1	1	1	0	30	7	1211	540	[1188,522,1231,562]					42	107.632	16.5526	108
1	1	1	0	19	7	325	289	[305,268,352,314]					16	267.764	40.3195	267	388	169	396559	91.3124	0.762296	0.729443	9	40.0641	11.3193	40	77	5	59335	1	0		1	1	1	0	30	8	1229	588	[1190,570,1263,617]					48	123.409	18.9117	123
1	1	1	0	19	8	398	300	[372,276,423,329]					17	218.847	37.0704	223	305	115	418435	117.886	0.860324	0.760582	10	33.1627	11.1754	33	77	0	63407	1	0		1	1	1	0	30	9	704	806	[672,782,737,831]					58	136.33	24.1957	139
1	1	1	0	19	9	281	303	[259,285,307,322]					18	243.047	49.7501	242	395	136	307697	78.0564	0.788509	0.62155	11	39.173	12.1535	39	84	3	49593	1	0		1	1	1	0	30	10	729	834	[703,805,757,864]					63	140.126	20.2304	141
1	1	1	0	19	10	1216	333	[1190,306,1242,363]					20	148.542	30.7133	146	264	67	312086	129.539	0.814059	0.749382	13	28.5383	10.6173	28	68	0	59959	0	0		1	1	1	0	30	11	651	847	[612,819,686,879]					64	157.934	21.7188	159
1	1	1	0	19	11	334	339	[312,315,359,368]					21	304.89	48.3876	307	443	188	552460	111.721	0.79882	0.626673	14	48.293	14.0014	48	95	4	87507	1	0		1	1	1	0	30	12	120	960	[85,928,142,985]					76	58.3291	14.8161	58
1	1	1	0	19	12	374	343	[351,324,409,371]					22	315.155	65.2523	319	478	172	589970	115.42	0.721778	0.599957	15	44.0887	12.6274	44	93	6	82534	1	0		1	1	1	0	31	1	168	667	[148,647,199,690]					11	64.7334	15.9074	64
1	1	1	0	19	13	575	349	[548,323,601,385]					23	197.503	41.5124	198	319	102	507384	158.394	0.803523	0.729059	16	33.6711	11.5775	34	79	0	86501	1	0		1	1	1	0	32	1	133	56	[98,31,156,81]					8	124.292	18.7423	125
1	1	1	0	19	14	258	350	[233,325,281,380]					24	256.798	41.1704	260	397	154	510771	122.634	0.861643	0.707733	17	44.2006	13.1226	45	89	0	87915	1	0		1	1	1	0	32	2	85	97	[45,66,120,130]					12	123.277	22.3552	123
1	1	1	0	19	15	294	367	[272,344,312,396]					25	297.745	44.9823	298	432	188	479370	99.2661	0.80104	0.611974	18	46.054	12.8751	46	94	8	74147	1	0		1	1	1	0	32	3	644	327	[608,297,692,357]					21	158.684	20.3528	159
1	1	1	0	19	16	1253	376	[1222,349,1281,404]					26	156.081	26.176	157	241	86	358673	141.685	0.78983	0.668338	19	29.2959	10.8414	29	65	0	67322	0	0		1	1	1	0	32	4	960	326	[935,302,982,347]					22	140.276	21.3805	139
1	1	1	0	19	17	391	388	[354,361,413,408]					27	254.066	47.0677	254	390	145	433944	105.308	0.70577	0.512105	20	35.2336	13.1656	35	79	0	60179	1	0		1	1	1	0	32	5	689	320	[670,299,718,350]					23	174.746	21.6235	176
1	1	1	0	19	18	1311	398	[1287,372,1337,434]					28	126.287	23.5021	127	224	64	310288	151.489	0.83668	0.644109	21	24.6886	10.1143	25	57	0	60660	0	0		1	1	1	0	32	6	929	445	[897,422,950,466]					44	174.271	16.5817	175
1	1	1	0	19	19	547	405	[515,382,574,429]					29	152.182	27.8668	153	242	80	300256	121.647	0.851567	0.623809	22	34.7116	12.1044	35	75	0	68486	1	0		1	1	1	0	32	7	143	466	[122,447,169,485]					48	156.498	18.6544	157
1	1	1	0	19	20	253	418	[226,391,280,445]					30	228.667	38.6198	228	354	123	529593	142.795	0.813395	0.739679	23	44.9616	12.6755	45	81	10	104131	1	0		1	1	1	0	32	8	893	469	[871,448,940,494]					49	176.54	20.1925	177
1	1	1	0	19	21	346	421	[319,398,377,443]					31	257.42	43.0595	261	380	147	506860	121.401	0.928235	0.696717	24	43.5389	12.5092	44	82	6	85728	1	0		1	1	1	0	32	9	850	529	[829,512,870,569]					58	168.37	21.3	168
1	1	1	0	19	22	298	422	[274,401,319,452]					32	284.313	44.2714	282	419	183	483617	104.877	0.872606	0.698218	25	45.5385	12.2192	45	90	10	77461	1	0		1	1	1	0	32	10	384	560	[362,516,420,587]					59	115.55	17.4782	115
1	1	1	0	19	23	512	432	[458,404,543,467]					33	156.165	35.26	156	267	70	480365	189.654	0.723854	0.438731	26	16.3703	8.86831	16	52	0	50355	0	0		1	1	1	0	32	11	964	526	[945,504,984,550]					61	131.509	17.7358	131
1	1	1	0	19	24	438	457	[418,438,456,482]					34	192.349	31.2187	193	284	124	248322	79.5978	0.877689	0.709065	27	33.0256	11.1892	33	65	0	42636	1	0		1	1	1	0	32	12	880	550	[848,525,919,578]					62	185.257	23.1842	185
1	1	1	0	19	25	1273	475	[1245,443,1302,506]					35	163.016	29.42	166	259	74	452532	171.157	0.8406	0.775837	28	30.2723	11.2642	30	68	0	84036	1	0		1	1	1	0	32	13	341	585	[311,545,378,616]					65	111.163	18.3574	112
1	1	1	0	19	26	589	475	[562,450,617,503]					37	238.697	34.4983	241	339	137	527758	136.321	0.922505	0.822684	30	39.8295	12.1463	40	80	2	88063	1	0		1	1	1	0	33	1	1311	72	[1281,45,1336,95]					4	77.5553	14.3025	77
1	1	1	0	19	27	651	486	[628,459,676,523]					38	226.023	41.8361	227	359	118	534771	145.878	0.872337	0.656419	31	44.3318	13.7021	45	90	0	104889	1	0		1	1	1	0	33	2	130	137	[97,109,174,177]					7	78.5194	17.8853	78
1	1	1	0	19	28	1180	492	[1151,463,1214,529]					39	158.981	28.3609	161	250	72	472333	183.18	0.835192	0.698577	32	30.6311	10.9693	31	69	0	91005	1	0		1	1	1	0	33	3	142	171	[125,156,159,198]					12	92.0133	14.6499	92
1	1	1	0	19	29	396	498	[367,469,424,525]					40	120.018	22.8341	120	195	58	277962	142.795	0.793456	0.790184	33	31.8605	11.569	32	68	0	73789	1	0		1	1	1	0	33	4	305	333	[273,302,349,374]					17	109.825	16.7006	110
1	1	1	0	19	30	471	489	[452,471,495,513]					41	209.26	36.7595	209	318	116	261366	77.0083	0.788804	0.613267	34	41.0144	12.4735	41	83	2	51227	1	0		1	1	1	0	33	5	264	406	[239,379,301,436]					23	97.7983	16.9653	97
1	1	1	0	19	31	530	512	[483,488,557,544]					42	228.957	53.5205	222	391	120	631920	170.17	0.744942	0.588413	35	40.2525	12.4366	40	80	0	111097	1	0		1	1	1	0	33	6	1265	914	[1245,895,1283,943]					39	71.9246	12.4699	72
1	1	1	0	19	32	482	536	[452,522,498,564]					43	184.139	31.123	185	281	96	199238	66.7117	0.736153	0.432176	36	34.4658	11.4135	35	74	0	37292	1	0		1	1	1	0	33	7	749	927	[725,904,770,950]					42	73.1003	13.3388	73
1	1	1	0	19	33	1314	554	[1286,526,1343,581]					44	196.239	29.249	198	282	116	452920	142.302	0.787002	0.722405	37	34.6997	11.0839	35	76	0	80087	1	0		1	1	1	0	33	8	809	964	[770,944,830,990]					44	95.7712	15.1566	96
1	1	1	0	19	34	602	562	[574,529,633,590]					45	272.013	57.4319	281	412	125	746677	169.246	0.855086	0.767829	38	48.5548	13.8746	48	91	0	133283	1	0		1	1	1	0	35	1	869	430	[845,405,893,469]					2	240.352	42.1353	241
1	1	1	0	19	35	427	551	[410,532,446,571]					46	208.988	37.9969	207	331	124	207107	61.101	0.778442	0.640824	39	35.0747	11.4771	35	67	2	34759	1	0		1	1	1	0	35	2	1146	436	[1118,413,1167,471]					3	89.3402	20.5938	90
1	1	1	0	19	36	527	556	[503,533,549,580]					48	225.257	44.2527	226	344	124	303646	83.1122	0.720438	0.62924	41	40.3917	12.1032	40	77	0	54448	1	0		1	1	1	0	35	3	1075	437	[1050,415,1101,459]					4	109.163	25.4473	109
1	1	1	0	19	37	479	572	[457,548,502,597]					51	231.577	51.6789	230	367	125	398081	105.987	0.802511	0.761728	44	41.3432	12.7786	41	92	0	71069	1	0		1	1	1	0	35	4	831	439	[817,417,849,470]					5	201.823	38.8615	199
1	1	1	0	19	38	1271	585	[1242,552,1299,612]					52	191.713	34.6534	192	297	99	474873	152.722	0.786547	0.712032	45	33.7105	11.193	34	71	0	83501	1	0		1	1	1	0	35	5	1235	447	[1211,426,1261,471]					7	89.0573	20.4886	89
1	1	1	0	19	39	1045	599	[1011,575,1062,623]					54	123.338	24.6827	122	210	58	186611	93.2854	0.651326	0.591175	47	25.5307	10.5687	25	65	0	38628	0	0		1	1	1	0	35	6	898	468	[872,435,924,501]					8	177.027	32.9138	179
1	1	1	0	19	40	523	605	[493,577,550,632]					55	196.122	37.528	195	329	87	392048	123.25	0.713905	0.689965	48	41.7309	12.7333	41	95	0	83420	1	0		1	1	1	0	35	7	1286	486	[1268,469,1315,505]					9	114.19	21.472	114
1	1	1	0	19	41	1219	608	[1192,581,1255,635]					56	197.07	33.7494	199	297	113	510806	159.812	0.793696	0.731111	49	31.4769	10.8894	31	67	0	81588	1	0		1	1	1	0	35	8	373	533	[347,506,401,559]					11	229.16	46.4585	234
1	1	1	0	19	42	555	617	[534,590,572,637]					57	147.826	27.4078	150	234	79	150191	62.6424	0.714746	0.420442	50	38.1083	12.2569	38	78	1	38718	1	0		1	1	1	0	35	9	428	543	[409,514,447,565]					12	204.708	33.9489	202
1	1	1	0	19	43	612	625	[575,600,638,650]					58	148.063	29.13	147	250	70	310191	129.169	0.776634	0.57958	51	33.1251	11.2149	33	74	0	69397	1	0		1	1	1	0	35	10	386	582	[351,555,411,609]					13	294.216	76.8893	288
1	1	1	0	19	44	992	643	[968,613,1017,669]					59	134.744	23.5736	136	210	62	262211	119.982	0.788632	0.721817	52	26.9481	10.4591	27	64	0	52441	0	0		1	1	1	0	35	11	1067	706	[1036,681,1092,733]					14	211.812	37.826	215
1	1	1	0	19	45	1121	642	[1091,616,1150,670]					60	200.501	33.0507	202	294	119	485412	149.269	0.834704	0.761588	53	30.6163	10.8703	30	71	0	74122	1	0		1	1	1	0	35	12	1100	742	[1072,713,1127,769]					15	189.83	36.3564	190
1	1	1	0	19	46	498	647	[476,623,521,673]					61	175.314	37.0487	170	291	97	291898	102.657	0.770675	0.746337	54	38.7153	11.8487	39	82	6	64461	1	0		1	1	1	0	35	13	1013	744	[991,718,1033,775]					16	229.215	42.8034	231
1	1	1	0	19	47	1217	653	[1193,630,1247,674]					62	164.725	26.4866	165	251	89	272125	101.856	0.789613	0.643132	55	29.1071	10.4613	29	66	0	48085	0	0		1	1	1	0	35	14	1033	792	[1003,770,1061,817]					17	196.39	35.0528	196
1	1	1	0	19	48	402	672	[378,650,433,697]					63	145.204	25.4398	146	245	86	288084	122.325	0.91166	0.773074	56	34.0101	11.9779	34	75	0	67476	1	0		1	1	1	0	34	1	1024	47	[994,24,1050,72]					2	178.461	28.4196	178
1	1	1	0	19	49	1067	681	[1039,654,1096,718]					64	160.544	27.5421	160	283	92	457549	175.719	0.917136	0.758088	57	29.9933	10.8745	30	70	0	85481	0	0		1	1	1	0	34	2	1108	84	[1081,59,1133,110]					3	151.53	30.1829	151
1	1	1	0	19	50	1164	677	[1142,656,1190,696]					65	175.991	28.221	177	256	110	242339	84.9002	0.764379	0.569733	58	28.7335	10.4622	29	65	0	39566	0	0		1	1	1	0	34	3	1003	94	[975,67,1033,130]					4	186.46	40.0009	188
1	1	1	0	19	51	583	689	[553,659,612,727]					66	186.332	32.6996	187	284	91	560115	185.338	0.901023	0.771727	59	36.8323	11.6965	37	71	0	110718	1	0		1	1	1	0	34	4	226	154	[207,129,250,186]					5	106.77	21.6243	107
1	1	1	0	19	52	1310	681	[1288,662,1335,703]					67	143.917	30.0814	143	238	72	212566	91.0658	0.749724	0.684873	60	26.9404	10.7368	26	63	0	39791	0	0		1	1	1	0	34	5	163	153	[143,135,191,174]					6	126.398	23.95	126
1	1	1	0	19	53	534	694	[514,665,564,713]					68	179.69	35.0858	178	296	97	259292	88.9695	0.70226	0.593362	61	38.1961	12.205	38	78	0	55117	1	0		1	1	1	0	34	6	977	170	[944,137,1008,205]					7	179.307	41.3615	174
1	1	1	0	19	54	972	696	[944,668,999,727]					69	143.455	27.7722	142	253	65	337981	145.261	0.83196	0.768354	62	27.1889	10.6553	27	62	0	64057	0	0		1	1	1	0	34	7	1025	180	[996,154,1046,204]					9	191.106	34.4514	193
1	1	1	0	19	55	1211	695	[1187,675,1237,717]					70	172.954	28.121	172	263	99	272056	96.9848	0.78421	0.677301	63	29.5296	10.2779	30	65	0	46450	0	0		1	1	1	0	34	8	159	215	[136,189,184,241]					10	173.161	31.5419	171
1	1	1	0	19	56	1275	714	[1220,688,1303,753]					71	158.065	26.352	159	241	84	509444	198.717	0.646344	0.501503	64	30.1055	10.8577	30	73	0	97030	1	0		1	1	1	0	34	9	35	260	[8,230,63,287]					12	191.58	37.5321	189
1	1	1	0	19	57	435	726	[410,704,458,751]					72	151.815	27.6397	153	233	65	253835	103.089	0.825232	0.682253	65	31.7769	11.5546	32	64	0	53131	1	0		1	1	1	0	34	10	1116	255	[1093,239,1134,276]					13	278.895	56.6551	276
1	1	1	0	19	58	1163	731	[1143,711,1188,752]					73	165.433	28.4757	166	247	91	238224	88.7845	0.797481	0.779095	66	32.8799	11.4006	33	72	0	47347	1	0		1	1	1	0	34	11	1061	330	[1042,309,1086,359]					18	236.967	41.5344	234
1	1	1	0	19	59	317	731	[296,710,346,752]					74	164.4	28.6133	167	248	96	250052	93.7787	0.864272	0.606879	67	33.0427	11.7449	33	72	0	50258	1	0		1	1	1	0	34	12	209	361	[189,333,230,383]					20	142.587	28.8899	140
1	1	1	0	19	60	996	758	[965,728,1026,788]					75	148.48	28.1299	148	278	71	410102	170.294	0.843063	0.83134	68	26.0069	10.2511	26	60	0	71831	0	0		1	1	1	0	34	13	1050	371	[1023,347,1073,395]					21	205.705	33.4315	205
1	1	1	0	19	61	1253	764	[1232,737,1273,799]					77	201.18	28.847	202	283	118	372183	114.063	0.770579	0.562201	69	34.5216	10.4534	35	69	2	63865	1	0		1	1	1	0	34	14	1094	384	[1070,337,1130,411]					22	225.935	39.582	223
1	1	1	0	19	62	211	762	[190,740,238,784]					78	175.766	29.3182	175	264	93	254333	89.2161	0.839361	0.616595	70	33.4299	12.0094	34	68	0	48373	1	0		1	1	1	0	34	15	770	446	[735,416,797,480]					23	110.526	24.5246	111
1	1	1	0	19	63	346	779	[321,742,377,804]					79	123.614	21.2792	124	179	62	279738	139.527	0.711662	0.52086	71	30.3738	11.0604	31	74	0	68736	1	0		1	1	1	0	34	16	726	481	[704,443,748,525]					24	181.881	33.0138	180
1	1	1	0	19	64	275	781	[249,754,300,812]					81	181.213	40.1487	177	299	91	354634	120.661	0.770534	0.572434	73	38.2335	11.8497	38	78	0	74823	1	0		1	1	1	0	34	17	820	467	[782,442,855,491]					26	159.776	40.0608	161
1	1	1	0	19	65	1198	787	[1164,756,1234,819]					82	200.386	38.5371	201	333	105	630814	194.093	0.741144	0.746568	74	30.0457	10.8708	30	73	0	94584	1	0		1	1	1	0	34	18	953	497	[922,465,983,528]					27	260.212	51.2737	255
1	1	1	0	19	66	1315	796	[1293,768,1337,827]					83	158.203	23.2569	159	235	84	305964	119.243	0.717537	0.613509	75	29.2606	10.628	29	66	0	56590	0	0		1	1	1	0	34	19	763	521	[732,484,787,564]					28	204.353	39.6989	200
1	1	1	0	19	67	1088	801	[1062,769,1113,829]					84	126.208	23.0833	127	204	60	284095	138.788	0.743396	0.680257	76	28.1204	11.0135	28	61	0	63299	0	0		1	1	1	0	34	20	806	504	[784,480,835,529]					30	191.834	34.8463	196
1	1	1	0	19	68	153	797	[131,773,176,824]					85	150.094	27.8578	151	236	88	264315	108.576	0.876789	0.792411	77	29.5747	11.2034	29	67	0	52081	0	0		1	1	1	0	34	21	517	575	[487,542,546,617]					32	223.319	52.0176	223
1	1	1	0	19	69	398	811	[372,784,424,842]					87	133.804	21.4427	135	192	76	277509	127.874	0.725331	0.685642	79	29.5931	10.8862	29	61	0	61376	0	0		1	1	1	0	34	22	784	572	[754,543,811,601]					33	210.456	41.4882	212
1	1	1	0	19	70	226	816	[207,795,246,839]					88	177.973	34.6847	175	283	105	226915	78.6113	0.785243	0.682708	80	34.1278	11.5944	34	79	0	43513	1	0		1	1	1	0	34	23	693	604	[668,579,723,631]					34	211.687	36.3009	213
1	1	1	0	19	71	1265	837	[1239,807,1293,864]					89	186.677	28.2541	187	270	110	396689	131.019	0.740404	0.664017	81	29.5835	10.1911	29	69	0	62865	0	0		1	1	1	0	34	24	823	617	[798,586,850,646]					35	211.764	35.2077	211
1	1	1	0	19	72	485	831	[457,806,515,857]					90	181.037	33.9424	181	285	91	407696	138.849	0.858947	0.755067	82	38.5435	12.7589	38	82	0	86800	1	0		1	1	1	0	34	25	738	628	[716,605,760,652]					36	184.372	25.6724	185
1	1	1	0	19	73	438	837	[419,809,458,859]					91	182.328	27.8213	183	286	95	255989	86.5649	0.755456	0.649712	83	37.8084	11.809	38	75	3	53083	1	0		1	1	1	0	34	26	778	619	[756,599,805,649]					37	184.107	32.7548	188
1	1	1	0	19	74	549	845	[523,816,576,872]					92	171.911	31.668	172	286	98	378891	135.89	0.859644	0.690953	84	33.2364	11.5289	34	74	0	73253	1	0		1	1	1	0	34	27	655	657	[618,623,704,693]					39	183.06	30.7481	182
1	1	1	0	19	75	1006	855	[975,824,1036,887]					93	151.344	31.0285	152	278	60	422854	172.267	0.792449	0.758185	85	28.9538	10.7008	29	66	0	80897	0	0		1	1	1	0	34	28	894	656	[863,621,929,692]					40	137.362	24.5813	137
1	1	1	0	19	76	325	840	[278,818,344,862]					94	142.791	26.8195	143	215	67	281013	121.339	0.624869	0.529665	86	30.2048	11.4848	30	66	0	59443	1	0		1	1	1	0	34	29	835	666	[811,643,861,691]					41	213.477	34.1089	216
1	1	1	0	19	77	1224	846	[1199,827,1247,872]					95	170.653	30.2248	171	269	96	252055	91.0658	0.76685	0.578481	87	31.7603	11.1907	32	70	0	46910	1	0		1	1	1	0	34	30	772	678	[746,651,799,708]					42	200.922	30.1353	202
1	1	1	0	19	78	136	856	[107,830,162,882]					97	222.061	47.6355	224	341	113	476320	132.252	0.86946	0.831575	88	42.7399	14.2979	43	95	0	91677	1	0		1	1	1	0	34	31	449	708	[417,681,478,738]					43	104.668	26.3036	103
1	1	1	0	19	79	1156	873	[1125,841,1191,904]					98	260.406	53.0142	258	436	146	822621	194.771	0.832629	0.828781	89	39.3587	11.8098	39	82	0	124334	1	0		1	1	1	0	34	32	818	748	[792,723,846,779]					46	159.88	28.0529	158
1	1	1	0	19	80	291	869	[269,848,314,897]					99	245.047	42.2626	246	364	135	410208	103.212	0.871262	0.787037	90	46.7539	13.3563	47	90	0	78266	1	0		1	1	1	0	34	33	936	825	[914,808,960,848]					48	106.349	21.1296	106
1	1	1	0	19	81	373	892	[332,851,423,936]					100	152.649	26.4307	154	254	70	847963	342.499	0.756915	0.778838	91	38.5645	12.4996	38	85	0	214226	1	0		1	1	1	0	34	34	892	828	[865,807,919,852]					49	95.7724	20.4077	94
1	1	1	0	19	82	1085	882	[1057,855,1113,911]					101	206.307	41.5224	207	327	92	491630	146.926	0.870274	0.770739	92	32.6723	11.409	33	69	0	77858	1	0		1	1	1	0	37	1	1263	33	[1246,14,1280,62]					1	147.25	22.4378	147
1	1	1	0	19	83	577	898	[552,872,601,934]					102	181.747	28.8058	182	283	109	422926	143.473	0.899077	0.670393	93	28.7224	10.6654	29	65	0	66837	0	0		1	1	1	0	37	2	1313	40	[1290,14,1335,65]					2	129.171	23.7022	129
1	1	1	0	19	84	1324	902	[1292,883,1343,920]					103	135.969	28.9588	137	222	65	181382	82.249	0.669476	0.587784	94	26.0907	10.4426	26	60	0	34805	0	0		1	1	1	0	37	3	1219	53	[1196,28,1242,77]					3	137.746	23.5854	137
1	1	1	0	19	85	272	926	[239,894,307,974]					104	261.002	58.8557	263	449	129	954483	225.476	0.735684	0.59731	95	43.7112	13.6571	44	91	0	159852	1	0		1	1	1	0	37	4	1177	74	[1159,48,1198,97]					4	134.884	23.013	134
1	1	1	0	19	86	466	926	[443,903,498,951]					106	184.343	35.1755	184	304	93	375876	125.716	0.868022	0.793637	97	37.5159	12.1032	38	76	0	76495	1	0		1	1	1	0	37	5	1286	89	[1261,65,1310,115]					5	173.319	31.9886	174
1	1	1	0	19	87	1151	932	[1121,910,1168,952]					107	167.977	31.9826	169	255	86	184775	67.8215	0.700595	0.520221	98	29.68	10.6622	30	66	0	32648	0	0		1	1	1	0	37	6	1244	112	[1212,90,1268,135]					6	203.405	32.3937	205
1	1	1	0	19	88	1111	942	[1081,913,1140,970]					108	225.365	38.8453	228	342	127	541778	148.221	0.806028	0.75603	99	32.9734	10.6753	33	67	0	79268	1	0		1	1	1	0	37	7	1215	142	[1185,118,1243,165]					7	129.532	27.181	130
1	1	1	0	19	89	532	945	[507,919,563,972]					109	192.591	27.8032	192	294	123	410989	131.574	0.885026	0.734758	100	34.6973	11.1644	35	75	0	74044	1	0		1	1	1	0	37	8	387	315	[361,289,414,347]					9	224.517	44.741	223
1	1	1	0	19	90	1054	957	[1020,920,1083,997]					110	148.824	30.3976	150	242	72	522819	216.597	0.683597	0.695784	101	31.0697	11.3355	31	70	0	109148	1	0		1	1	1	0	37	9	299	356	[276,332,331,379]					10	251.659	37.2536	253
1	1	1	0	19	91	188	964	[159,940,212,988]					111	137.583	27.6237	137	223	66	256592	114.988	0.847932	0.670402	102	28.934	10.8003	29	65	0	53962	0	0		1	1	1	0	37	10	353	367	[332,334,375,390]					11	295.232	45.4209	297
1	1	1	0	19	92	808	959	[780,944,831,974]					112	184.89	32.2088	184	306	105	221498	73.8638	0.731808	0.498751	103	29.7913	11.0523	30	61	0	35690	0	0		1	1	1	0	37	11	241	384	[214,357,267,410]					12	194.327	32.9054	197
1	1	1	0	19	93	500	978	[476,957,530,1002]					114	188.967	31.7738	191	306	104	347699	113.447	0.806065	0.621194	105	39.6788	12.166	40	78	0	73009	1	0		1	1	1	0	37	12	395	385	[372,359,418,414]					13	264.166	52.4864	260
1	1	1	0	19	94	313	983	[289,958,334,1007]					115	188.126	36.9663	185	317	105	318873	104.507	0.831877	0.710363	106	40.2637	12.1814	41	76	7	68247	1	0		1	1	1	0	37	13	288	409	[264,388,315,434]					14	239.456	31.9541	239
1	1	1	0	19	95	699	994	[668,969,724,1018]					116	137.114	31.283	138	234	48	284649	127.998	0.78244	0.774475	107	29.987	11.5621	30	80	0	62253	0	0		1	1	1	0	37	14	345	422	[319,392,370,448]					15	265.893	39.5365	268
1	1	1	0	20	1	1291	55	[1265,28,1321,83]					3	207.3	48.7478	205	403	104	407345	121.154	0.831917	0.68827	1	34.4448	11.5209	34	74	0	67684	1	0		1	1	1	0	37	15	282	449	[251,428,308,469]					16	212.992	39.8181	213
1	1	1	0	20	2	1327	69	[1302,45,1351,92]					4	214.261	41.6891	217	334	107	354817	102.102	0.790743	0.654437	2	35.7415	11.4288	36	72	0	59188	1	0		1	1	1	0	37	16	964	491	[939,471,990,512]					17	149.401	34.8216	150
1	1	1	0	20	3	1056	75	[1028,48,1084,107]					5	157.283	29.6913	158	265	73	370401	145.2	0.842373	0.786343	3	33.9707	11.2353	34	71	0	80001	1	0		1	1	1	0	37	17	1045	501	[1024,479,1071,524]					18	144.884	32.6383	144
1	1	1	0	20	4	1119	154	[1091,125,1146,183]					6	185.17	33.2096	183	301	99	432928	144.152	0.797867	0.792515	4	32.9209	10.491	33	77	0	76969	1	0		1	1	1	0	37	18	1164	527	[1137,500,1190,556]					19	118.504	23.3528	119
1	1	1	0	20	5	1037	173	[1010,142,1066,202]					7	180.78	35.0422	182	297	90	447974	152.783	0.810547	0.708809	5	31.5327	10.9459	31	69	0	78138	1	0		1	1	1	0	37	19	1106	558	[1078,534,1134,584]					20	123.523	24.25	123
1	1	1	0	20	6	1172	180	[1147,153,1199,214]					8	183.701	30.1938	184	276	97	427104	143.35	0.776121	0.740786	6	32.4108	10.6195	33	69	0	75355	1	0		1	1	1	0	37	20	1208	570	[1184,541,1232,597]					21	112.037	24.5439	111
1	1	1	0	20	7	1086	195	[1060,164,1111,223]					9	198.387	28.0259	198	287	114	483865	150.379	0.870735	0.75299	7	34.139	10.6063	34	67	0	83265	1	0		1	1	1	0	37	21	1058	613	[1033,587,1085,639]					22	125.866	26.6532	126
1	1	1	0	20	8	1217	229	[1192,198,1241,257]					10	171.269	31.1409	170	275	93	375080	135.026	0.722728	0.683941	8	31.3936	10.5077	31	67	0	68752	1	0		1	1	1	0	37	22	1147	635	[1116,610,1174,662]					23	115.741	21.9152	116
1	1	1	0	20	9	1020	244	[992,215,1049,273]					11	187.494	34.1474	188	310	100	435549	143.227	0.841056	0.673026	9	34.3267	11.1545	35	70	0	79741	1	0		1	1	1	0	37	23	1148	694	[1126,671,1173,723]					24	125.117	26.452	126
1	1	1	0	20	10	1151	246	[1121,219,1177,279]					12	190.108	31.666	193	291	100	454548	147.419	0.803475	0.741737	10	35.1849	11.2323	35	81	0	84127	1	0		1	1	1	0	37	24	826	837	[785,816,857,859]					25	239.739	59.0125	241
1	1	1	0	20	11	1242	280	[1212,256,1268,303]					13	193.75	35.4395	194	304	120	410169	130.526	0.77648	0.741662	11	31.367	10.6389	31	74	0	66404	1	0		1	1	1	0	37	25	919	834	[898,810,937,863]					26	123.944	19.8478	123
1	1	1	0	20	12	438	312	[416,289,462,335]					14	218.302	36.1523	219	346	129	358015	101.116	0.925487	0.770057	12	41.3341	12.1508	42	79	0	67788	1	0		1	1	1	0	37	26	900	888	[870,868,924,911]					28	236.906	45.571	235
1	1	1	0	20	13	1145	322	[1116,293,1174,351]					15	191.991	32.1716	193	281	100	468457	150.44	0.757179	0.780522	13	32.225	10.7253	32	73	0	78629	1	0		1	1	1	0	37	27	879	927	[852,898,905,955]					30	346.639	51.5949	355
1	1	1	0	20	14	1050	325	[1007,293,1095,364]					16	183.81	35.0085	185	308	89	752150	252.296	0.757981	0.597713	14	34.0956	10.9651	34	73	0	139519	1	0		1	1	1	0	37	28	971	943	[952,924,990,963]					31	245.935	54.1299	241
1	1	1	0	20	15	1202	321	[1173,292,1231,356]					17	176.245	32.6899	179	266	89	489785	171.342	0.781236	0.762208	15	32.5527	11.095	33	73	0	90464	1	0		1	1	1	0	37	29	873	976	[849,951,898,1000]					32	304.821	51.6334	309
1	1	1	0	20	16	401	332	[381,308,422,356]					18	247.672	37.3503	248	367	155	372499	92.7305	0.872838	0.746717	16	46.7912	11.6494	47	85	7	70374	1	0		1	1	1	0	37	30	793	982	[772,960,814,1004]					33	259.302	43.0413	258
1	1	1	0	20	17	31	338	[6,314,57,372]					19	147.113	27.137	148	261	84	324090	135.828	0.889074	0.702558	17	28.8044	10.6504	29	68	0	63456	0	0		1	1	1	0	37	31	849	1000	[828,966,872,1018]					34	257.38	46.6865	258
1	1	1	0	20	18	507	345	[472,327,533,372]					21	294.376	46.7336	292	430	190	506915	106.172	0.738408	0.450653	19	42.2631	11.5279	42	80	8	72777	1	0		1	1	1	0	36	1	679	59	[649,33,708,86]					5	186.682	37.5333	185
1	1	1	0	20	19	606	342	[588,327,627,370]					22	190.774	37.0618	190	320	99	198977	64.3071	0.701483	0.58991	20	35.4736	11.339	35	72	1	36999	1	0		1	1	1	0	36	2	732	99	[705,61,757,128]					6	182.02	34.471	183
1	1	1	0	20	20	365	368	[342,338,388,401]					24	235.036	43.2203	238	377	131	538233	141.192	0.861621	0.661403	22	44.5406	12.406	44	85	0	101998	1	0		1	1	1	0	36	3	1012	98	[986,74,1037,129]					7	128.032	23.8465	129
1	1	1	0	20	21	461	369	[439,348,485,407]					26	266.607	54.8548	266	416	136	474027	109.624	0.818606	0.529404	24	39.9944	12.0512	40	78	3	71110	1	0		1	1	1	0	36	4	787	111	[763,82,812,146]					8	179.733	37.9391	182
1	1	1	0	20	22	1007	372	[985,349,1028,405]					27	143.544	27.299	143	229	80	267423	114.865	0.800732	0.684306	25	29.1809	10.5672	29	67	0	54364	0	0		1	1	1	0	36	5	1083	134	[1055,109,1108,158]					9	127.78	25.891	128
1	1	1	0	20	23	1109	381	[1079,355,1138,407]					28	202.431	37.9523	205	316	112	475712	144.891	0.868917	0.76793	26	36.8068	11.8731	37	79	0	86496	1	0		1	1	1	0	36	6	697	141	[671,111,725,172]					10	193.438	39.7142	195
1	1	1	0	20	24	621	374	[598,354,642,407]					30	219.953	37.0466	220	336	128	357643	100.253	0.73347	0.58414	28	37.8948	11.5154	38	81	1	61617	1	0		1	1	1	0	36	7	95	170	[70,145,124,193]					11	144.106	27.0797	146
1	1	1	0	20	25	497	374	[475,356,526,395]					31	278.584	54.9295	295	382	131	344887	76.33	0.728522	0.564601	29	45.6494	12.279	46	90	3	56514	1	0		1	1	1	0	36	8	46	183	[21,159,68,215]					12	216.959	36.5675	218
1	1	1	0	20	26	407	390	[381,363,435,415]					32	249.74	32.6657	251	368	169	485744	119.921	0.875232	0.69275	30	44.2427	11.5363	44	86	3	86052	1	0		1	1	1	0	36	9	119	217	[96,194,141,243]					13	220.145	34.3861	221
1	1	1	0	20	27	570	379	[546,363,593,403]					33	175.863	37.8479	181	271	85	177270	62.1492	0.692906	0.442383	31	33.5	10.8836	34	71	0	33768	1	0		1	1	1	0	36	10	28	237	[4,214,49,261]					14	197.095	32.8663	198
1	1	1	0	20	28	171	407	[143,381,200,441]					35	135.227	27.3504	134	231	68	323464	147.481	0.855478	0.667	33	27.7538	10.8384	28	74	0	66387	0	0		1	1	1	0	36	11	71	260	[44,233,103,289]					15	283.304	52.0254	289
1	1	1	0	20	29	516	409	[492,380,539,434]					36	215.614	41.1687	217	348	122	346708	99.1427	0.749483	0.658015	34	39.5292	11.8991	39	81	1	63563	1	0		1	1	1	0	36	12	126	268	[106,245,146,297]					16	182.541	35.3193	188
1	1	1	0	20	30	563	431	[532,395,595,463]					38	284.277	58.7637	280	474	157	938968	203.65	0.831804	0.74336	36	45.3218	13.008	45	91	4	149698	1	0		1	1	1	0	36	13	54	305	[31,285,83,325]					17	166.855	32.2281	168
1	1	1	0	20	31	940	419	[917,396,964,446]					39	145.265	26.9001	146	227	72	247967	105.247	0.867665	0.786494	37	32.6268	11.5621	33	68	0	55694	1	0		1	1	1	0	36	14	370	421	[342,394,397,450]					18	144.723	27.291	147
1	1	1	0	20	32	58	426	[34,402,83,453]					40	160.417	27.0439	160	247	102	260678	100.191	0.836577	0.55362	38	26.9982	10.3643	27	65	0	43872	0	0		1	1	1	0	36	15	415	466	[395,445,438,490]					20	319.666	71.6795	314
1	1	1	0	20	33	651	437	[628,405,696,459]					42	182.393	46.5562	179	329	73	442849	149.701	0.750634	0.525119	40	38.9609	12.627	39	84	3	94597	1	0		1	1	1	0	36	16	898	549	[878,531,925,571]					22	386.417	59.842	399
1	1	1	0	20	34	1007	433	[979,408,1036,460]					43	160.218	27.8626	160	255	86	380036	146.248	0.8568	0.773489	41	32.2626	10.713	32	75	0	76527	1	0		1	1	1	0	36	17	860	577	[831,527,892,611]					23	323.996	73.124	320
1	1	1	0	20	35	1087	434	[1065,412,1127,457]					44	150.079	28.5201	149	260	79	309764	127.258	0.800335	0.587833	42	31.7064	10.9988	31	76	0	65442	1	0		1	1	1	0	36	18	84	585	[56,554,114,617]					24	167.894	31.702	170
1	1	1	0	20	36	343	444	[317,421,375,468]					45	202.623	37.6194	199	326	117	444758	135.335	0.980522	0.772938	43	34.5954	11.5708	34	71	0	75937	1	0		1	1	1	0	36	19	929	604	[876,564,955,630]					26	329.451	60.1907	340
1	1	1	0	20	37	509	475	[487,453,533,498]					47	172.175	31.2794	173	259	90	263945	94.5185	0.868251	0.862973	44	33.424	11.1108	33	68	1	51239	1	0		1	1	1	0	36	20	919	656	[876,628,955,683]					29	293.896	48.5926	292
1	1	1	0	20	38	442	500	[365,466,471,544]					49	229.292	48.2674	229	398	110	1072859	288.488	0.649266	0.416345	45	41.7275	11.8493	42	81	0	195243	1	0		1	1	1	0	36	21	127	690	[88,661,158,725]					30	141.351	33.2649	142
1	1	1	0	20	39	651	492	[618,466,683,518]					50	125.621	23.0319	125	201	57	293701	144.152	0.833511	0.560096	46	30.7793	11.3115	30	70	0	71962	1	0		1	1	1	0	36	22	61	737	[39,714,82,758]					32	215.659	32.8466	214
1	1	1	0	20	40	905	493	[888,477,931,511]					52	204.037	46.4138	207	319	101	215259	65.047	0.918828	0.675197	48	37.2853	12.2888	37	80	1	39336	1	0		1	1	1	0	36	23	96	777	[73,762,114,803]					35	290.58	47.9876	290
1	1	1	0	20	41	175	506	[149,482,200,532]					53	138.041	25.3708	139	220	72	266696	119.119	0.853222	0.719829	49	29.3297	10.8395	29	66	0	56665	0	0		1	1	1	0	36	24	105	840	[79,811,132,868]					36	210.613	36.4103	209
1	1	1	0	20	42	276	509	[251,482,302,536]					54	232.128	41.0041	235	385	142	489094	129.909	0.910114	0.838372	50	39.9212	12.0454	40	78	0	84114	1	0		1	1	1	0	36	25	106	993	[83,975,141,1008]					37	164.295	32.0253	169
1	1	1	0	20	43	54	507	[32,484,78,531]					55	156.308	33.259	157	289	65	260252	102.657	0.882289	0.853363	51	30.3459	11.8114	30	65	0	50526	1	0		1	1	1	0	36	26	714	1000	[680,980,762,1020]					38	138.436	30.1196	141
1	1	1	0	20	44	341	511	[318,492,361,535]					56	181.26	27.1952	181	286	111	252314	85.8251	0.885317	0.745983	52	32.5093	10.8381	32	67	0	45253	1	0		1	1	1	0	38	1	245	25	[222,2,278,52]					1	152.204	27.1307	153
1	1	1	0	20	45	495	526	[469,501,524,556]					58	231.465	40.3986	233	355	133	505750	134.718	0.916248	0.677803	54	48.7249	13.4883	49	95	4	106464	1	0		1	1	1	0	38	2	958	44	[922,22,980,69]					3	133.463	27.4699	133
1	1	1	0	20	46	131	533	[98,510,158,556]					59	130.865	22.0143	131	198	56	274293	129.231	0.812924	0.641539	55	27.812	10.512	28	62	0	58294	0	0		1	1	1	0	38	3	287	79	[253,53,315,102]					4	153.28	28.5467	154
1	1	1	0	20	47	616	561	[589,532,642,594]					60	225.764	41.8046	227	376	135	551766	150.687	0.849888	0.698865	56	38.6101	11.6837	39	88	0	94363	1	0		1	1	1	0	38	4	102	128	[75,102,128,162]					6	179.085	32.6769	178
1	1	1	0	20	48	436	557	[416,537,455,584]					61	172.344	23.8091	172	255	97	223703	80.0294	0.693504	0.713482	57	42.3228	11.4252	43	85	3	54935	1	0		1	1	1	0	38	5	1010	152	[984,127,1037,178]					7	128.137	25.9998	129
1	1	1	0	20	49	669	567	[643,538,696,596]					62	228.515	36.3712	230	377	134	542037	146.248	0.92143	0.848714	58	40.5152	11.5186	41	89	0	96102	1	0		1	1	1	0	38	6	137	177	[108,150,167,207]					8	178.512	33.1389	177
1	1	1	0	20	50	307	568	[281,542,338,594]					63	236.324	46.241	230	388	129	528657	137.924	0.849986	0.809012	59	40.3076	11.2954	40	79	0	90168	1	0		1	1	1	0	38	7	65	195	[38,166,92,222]					9	184.724	33.0248	183
1	1	1	0	20	51	385	568	[360,548,414,594]					64	194.698	28.2747	193	288	125	367200	116.283	0.763893	0.687231	60	35.3955	11.1709	35	82	1	66756	1	0		1	1	1	0	38	8	774	280	[747,252,797,314]					10	138.292	27.4144	138
1	1	1	0	20	52	569	569	[550,550,592,615]					65	169.769	25.5254	169	296	98	371115	134.78	0.827706	0.583994	61	41.1569	11.6625	41	81	5	89969	1	0		1	1	1	0	38	9	793	342	[765,314,824,370]					11	142.513	26.8722	142
1	1	1	0	20	53	514	596	[484,571,540,620]					67	193.746	33.447	196	294	110	358431	114.063	0.916153	0.708655	63	44.8822	13.0537	45	87	0	83032	1	0		1	1	1	0	38	10	822	412	[801,387,845,442]					12	123.683	24.5822	124
1	1	1	0	20	54	237	601	[214,573,264,629]					68	230.535	47.2217	232	404	118	505103	135.088	0.850988	0.739303	64	40.058	12.0853	40	82	5	87767	1	0		1	1	1	0	38	11	758	435	[734,412,783,462]					13	128.669	26.3793	129
1	1	1	0	20	55	761	607	[730,582,787,633]					69	242.792	41.5609	242	394	151	521761	132.499	0.947533	0.818987	65	42.9451	12.5866	43	81	0	92289	1	0		1	1	1	0	38	12	937	650	[914,628,961,673]					14	182.131	39.4118	183
1	1	1	0	20	56	338	623	[311,596,372,649]					72	216.461	32.3044	217	323	136	527948	150.379	0.812867	0.775028	68	46.7884	12.2445	47	88	8	114117	1	0		1	1	1	0	38	13	964	686	[941,663,988,723]					15	233.389	45.3025	241
1	1	1	0	20	57	155	643	[131,618,180,677]					76	230.016	45.3228	233	346	111	523057	140.206	0.937509	0.766902	72	36.0101	11.5617	36	72	0	81887	1	0		1	1	1	0	38	14	933	690	[917,673,949,720]					16	271.054	49.6383	276
1	1	1	0	20	58	625	647	[598,622,655,674]					79	220.974	35.9033	220	363	129	516638	144.152	0.973001	0.840295	75	40.8263	11.5536	41	81	0	95452	1	0		1	1	1	0	38	15	990	714	[943,690,1019,740]					17	246.019	40.7082	249
1	1	1	0	20	59	556	651	[529,626,585,681]					80	185.478	37.2932	186	307	93	368359	122.449	0.798136	0.559933	76	41.1304	12.4616	41	87	0	81685	1	0		1	1	1	0	38	16	1031	726	[1010,699,1049,744]					18	167.134	26.7296	167
1	1	1	0	20	60	413	658	[392,635,435,679]					81	292.33	44.6837	295	418	149	378860	79.9061	0.799574	0.608908	77	56.1798	12.7718	56	100	15	72809	1	0		1	1	1	0	38	17	983	767	[962,744,1009,790]					19	161.14	26.5	160
1	1	1	0	20	61	359	667	[336,647,385,690]					82	224.288	35.175	224	323	130	335310	92.1756	0.796454	0.779146	78	43.1813	11.893	43	82	3	64556	1	0		1	1	1	0	38	18	1042	768	[1020,748,1067,790]					20	162.58	26.4867	162
1	1	1	0	20	62	688	670	[664,647,718,695]					83	239.844	44.9713	239	377	123	493599	126.888	0.924272	0.759882	79	41.5656	12.1937	42	79	2	85542	1	0		1	1	1	0	38	19	121	774	[97,754,143,803]					21	167.464	29.4185	168
1	1	1	0	20	63	773	670	[749,647,801,694]					84	254.513	41.3926	255	379	154	497828	120.599	0.853293	0.782033	80	45.2336	12.7299	45	89	0	88477	1	0		1	1	1	0	38	20	173	786	[148,767,196,808]					22	163.805	32.6968	161
1	1	1	0	20	64	221	683	[187,656,250,710]					85	212.01	44.2861	212	329	109	530238	154.201	0.866763	0.757902	81	36.1987	11.8307	36	76	1	90533	1	0		1	1	1	0	38	21	1089	800	[1063,773,1117,828]					24	248.818	43.6238	247
1	1	1	0	20	65	314	690	[288,664,345,718]					86	254.83	51.0061	253	452	136	599615	145.076	0.88105	0.789587	82	39.4501	11.7654	39	80	2	92826	1	0		1	1	1	0	38	22	60	807	[29,786,90,830]					25	264.867	50.4508	261
1	1	1	0	20	66	485	700	[447,668,516,732]					87	206.205	47.8033	194	344	95	613871	183.55	0.787199	0.684745	83	47.7726	14.1411	47	107	6	142219	1	0		1	1	1	0	38	23	108	811	[83,785,126,833]					26	254.438	39.8512	255
1	1	1	0	20	67	740	710	[719,683,762,732]					88	187.662	33.0613	184	307	122	271171	89.0928	0.818485	0.625931	84	34.119	10.9717	34	75	0	49302	1	0		1	1	1	0	38	24	1031	818	[1010,798,1069,842]					27	180.493	30.8738	180
1	1	1	0	20	68	601	714	[578,690,625,746]					89	164.049	29.4716	166	256	87	310217	116.591	0.830718	0.674755	85	33.7203	11.7461	33	75	0	63765	1	0		1	1	1	0	38	25	158	828	[135,804,183,855]					28	200.121	39.0728	197
1	1	1	0	20	69	358	710	[339,692,386,726]					90	222.385	39.4139	221	331	129	262859	72.8773	0.702683	0.540453	86	44.4281	12.4631	45	87	6	52514	1	0		1	1	1	0	38	26	313	853	[285,827,340,881]					30	156.118	28.387	157
1	1	1	0	20	70	650	724	[627,701,675,754]					91	253.113	46.9065	253	440	146	535081	130.341	0.874118	0.759291	87	42.8307	12.7124	43	84	5	90544	1	0		1	1	1	0	38	27	964	850	[947,826,982,877]					31	165.924	33.9449	169
1	1	1	0	20	71	415	734	[378,705,435,755]					92	177.523	27.0683	177	279	92	302144	104.938	0.753756	0.485071	88	42.3655	11.8842	42	87	3	72106	1	0		1	1	1	0	38	28	29	856	[6,835,49,892]					32	199.51	36.757	198
1	1	1	0	20	72	711	740	[690,715,733,761]					93	172.799	27.7597	172	268	95	273541	97.6013	0.914288	0.785475	89	32.3083	10.7145	32	70	1	51144	1	0		1	1	1	0	38	29	1004	852	[983,835,1023,873]					33	183.484	27.2283	185
1	1	1	0	20	73	517	745	[482,718,545,771]					94	163.055	27.3983	163	274	95	405354	153.277	0.858326	0.707785	90	38.1726	11.6632	38	78	1	94897	1	0		1	1	1	0	38	30	91	872	[62,846,115,896]					34	139.873	21.1384	139
1	1	1	0	20	74	386	763	[354,729,418,793]					95	197.943	29.7637	198	295	108	551470	171.773	0.832614	0.707349	91	41.1464	11.4796	41	80	3	114634	1	0		1	1	1	0	38	31	139	881	[120,856,158,910]					35	171.12	30.0267	170
1	1	1	0	20	75	296	769	[269,742,325,798]					96	147.609	27.1085	148	246	74	360903	150.749	0.894868	0.791069	92	32.9178	11.3638	33	71	0	80484	1	0		1	1	1	0	38	32	374	899	[348,870,398,928]					36	155.075	27.1327	155
1	1	1	0	20	76	645	806	[621,775,669,830]					98	151.345	30.3211	149	244	75	306928	125.038	0.871419	0.742497	94	37.11	12.2086	37	83	0	75259	1	0		1	1	1	0	38	33	494	905	[468,885,526,927]					37	254.375	42.2382	253
1	1	1	0	20	77	470	805	[453,784,489,822]					99	159.798	23.2312	161	244	99	173700	67.02	0.8384	0.713763	95	40.7939	12.1732	41	77	5	44343	1	0		1	1	1	0	38	34	47	920	[24,897,77,943]					38	219.849	48.2075	220
1	1	1	0	20	78	569	811	[545,789,593,848]					100	161.543	27.4559	162	248	83	335686	128.121	0.782884	0.590123	96	31.6631	11.4468	32	75	0	65796	1	0		1	1	1	0	38	35	133	944	[105,916,165,972]					39	186.589	36.5221	189
1	1	1	0	20	79	342	823	[315,798,372,849]					101	165.102	26.8033	167	254	90	378580	141.377	0.86798	0.686039	97	33.4339	11.199	33	70	0	76664	1	0		1	1	1	0	38	36	563	947	[535,922,590,974]					41	209.862	37.8463	211
1	1	1	0	20	80	533	858	[510,829,555,882]					103	166.242	29.601	166	262	90	294581	109.254	0.893594	0.716138	99	34.82	11.8644	34	77	0	61701	1	0		1	1	1	0	38	37	494	953	[462,926,523,979]					42	286.264	55.8762	289
1	1	1	0	20	81	611	868	[591,842,634,898]					105	163.668	27.8502	164	251	82	281181	105.925	0.838475	0.63125	101	34.3882	11.2972	34	69	0	59079	1	0		1	1	1	0	39	1	1318	84	[1290,60,1345,110]					1	136.007	24.9701	135
1	1	1	0	20	82	664	864	[641,845,692,884]					106	171.845	29.2419	174	263	106	259658	93.1621	0.827002	0.640069	102	35.2164	12.4071	36	76	0	53212	1	0		1	1	1	0	39	2	1222	96	[1197,75,1250,117]					2	167.654	26.0643	167
1	1	1	0	20	83	331	872	[304,847,360,895]					107	171.086	30.2305	171	278	88	344054	123.99	0.885917	0.692997	103	35.6967	11.6994	36	73	0	71786	1	0		1	1	1	0	39	3	1197	136	[1174,108,1221,164]					4	151.982	25.4537	152
1	1	1	0	20	84	734	882	[711,858,756,910]					108	167.468	35.857	166	290	96	284528	104.753	0.858666	0.749429	104	32.0795	11.6886	32	74	0	54503	1	0		1	1	1	0	39	4	1257	140	[1233,116,1285,163]					5	247.915	44.2599	248
1	1	1	0	20	85	459	889	[435,869,475,917]					109	213.262	33.3779	215	321	136	268710	77.6865	0.806545	0.571486	105	38.0778	11.1556	38	75	1	47978	1	0		1	1	1	0	39	5	1089	324	[1065,301,1111,358]					7	213.623	33.9796	213
1	1	1	0	20	86	583	906	[558,882,608,930]					111	182.173	31.1216	182	279	106	337931	114.372	0.876853	0.74495	107	35.4965	11.7329	36	70	0	65846	1	0		1	1	1	0	39	6	1134	342	[1108,324,1156,363]					8	203.107	30.9538	204
1	1	1	0	20	87	687	916	[664,893,709,945]					112	164.694	33.3281	167	268	71	294143	110.117	0.851358	0.779294	108	31.1327	11.0525	31	67	0	55603	1	0		1	1	1	0	39	7	1243	360	[1217,338,1265,382]					9	232.623	40.5555	235
1	1	1	0	20	88	507	935	[482,913,529,976]					113	239.48	40.6356	242	371	133	522067	134.41	0.837312	0.582346	109	41.0844	12.129	41	77	3	89564	1	0		1	1	1	0	39	8	1172	366	[1147,343,1196,391]					10	248.335	40.125	249
1	1	1	0	20	89	452	944	[433,924,473,968]					114	220.181	36.8489	222	335	120	282713	79.1662	0.867083	0.704521	110	37.9914	11.3917	38	76	1	48781	1	0		1	1	1	0	39	9	1147	404	[1115,380,1174,427]					11	299.82	48.6006	301
1	1	1	0	18	1	470	28	[443,2,498,55]					6	222.399	40.0646	225	336	113	459253	127.32	0.92608	0.699215	1	42.0901	13.2756	42	84	0	86916	1	0		1	1	1	0	39	10	1204	421	[1179,397,1230,447]					12	245.363	38.0647	245
1	1	1	0	18	2	393	24	[371,3,415,49]					7	167.276	29.5549	170	252	91	245729	90.5726	0.92149	0.768679	2	33.8216	11.5738	34	69	0	49684	1	0		1	1	1	0	39	11	1105	445	[1084,408,1129,472]					13	261.13	39.1436	263
1	1	1	0	18	3	828	30	[804,5,851,55]					8	122.518	24.2632	123	199	62	222860	112.152	0.800637	0.707107	3	24.0825	10.3459	24	58	0	43806	0	0		1	1	1	0	39	12	652	441	[623,412,688,470]					14	93.3197	20.5234	94
1	1	1	0	18	4	536	28	[516,6,563,49]					9	167.793	38.6659	167	284	80	225346	82.8039	0.77119	0.550763	4	33.6165	10.7866	34	75	3	45147	1	0		1	1	1	0	39	13	294	483	[274,463,321,504]					15	210.842	43.4722	210
1	1	1	0	18	5	1027	31	[1002,11,1047,54]					10	154.268	26.1562	154	237	73	223380	89.2778	0.846634	0.797644	5	26.8163	10.6301	27	63	0	38830	0	0		1	1	1	0	39	14	129	537	[91,517,158,561]					16	136.989	30.7224	139
1	1	1	0	18	6	1209	75	[1155,28,1236,100]					11	152.934	38.9992	150	285	71	441980	178.186	0.604996	0.462604	6	25.9304	10.2535	26	64	0	74939	0	0		1	1	1	0	39	15	281	578	[243,561,312,596]					17	138.842	29.1625	141
1	1	1	0	18	7	993	62	[972,34,1015,85]					12	144.569	22.8041	145	210	55	240563	102.595	0.82291	0.739709	7	27.2758	10.4057	27	71	0	45387	0	0		1	1	1	0	39	16	174	637	[153,610,195,678]					18	243.099	47.7804	243
1	1	1	0	18	8	952	56	[931,36,971,87]					13	139.851	24.006	140	218	69	230335	101.547	0.836761	0.713428	8	27.6976	10.6313	27	65	0	45618	0	0		1	1	1	0	39	17	176	723	[149,704,195,744]					20	286.503	49.3102	292
1	1	1	0	18	9	903	66	[881,38,923,89]					14	141.262	28.2708	142	251	71	221781	96.7998	0.852549	0.682863	9	26.6936	10.6348	27	60	0	41909	0	0		1	1	1	0	39	18	246	725	[230,710,273,742]					21	261.362	45.7116	261
1	1	1	0	18	10	209	63	[185,42,234,84]					15	171.952	32.5766	171	265	95	280970	100.746	0.886699	0.799056	10	42.0239	14.2936	42	86	0	68667	1	0		1	1	1	0	39	19	344	746	[328,720,364,763]					22	191.959	30.2391	193
1	1	1	0	18	11	1060	72	[1027,53,1080,92]					16	133.611	23.7078	134	220	75	220591	101.794	0.819123	0.630906	11	26.7698	10.4109	26	61	0	44197	0	0		1	1	1	0	39	20	283	741	[263,720,303,760]					23	185.379	35.8011	188
1	1	1	0	18	12	666	96	[639,70,691,126]					18	152.608	26.9941	155	232	80	331465	133.917	0.919599	0.775507	13	29.959	10.7315	30	63	0	65071	0	0		1	1	1	0	39	21	383	746	[359,725,425,768]					24	276.92	49.504	281
1	1	1	0	18	13	775	96	[743,70,800,125]					19	168.77	29.8009	171	276	93	407749	148.961	0.906505	0.697766	14	28.1382	10.7529	28	68	0	67982	0	0		1	1	1	0	39	22	96	770	[74,748,119,796]					25	258.118	52.8913	253
1	1	1	0	18	14	1155	107	[1133,83,1176,143]					20	157.171	33.9014	156	258	81	316229	124.052	0.831938	0.631089	15	29.4766	10.9383	29	70	0	59307	0	0		1	1	1	0	39	23	414	777	[364,752,437,802]					26	223.268	45.9429	229
1	1	1	0	18	15	836	112	[815,89,869,134]					21	123.017	23.7471	122	200	61	230903	115.728	0.804267	0.622832	16	25.2072	10.4383	25	62	0	47314	0	0		1	1	1	0	39	24	159	798	[132,774,187,825]					27	250.864	44.0791	253
1	1	1	0	18	16	1232	112	[1202,89,1258,136]					22	122.706	21.9553	123	192	59	225902	113.509	0.773589	0.691411	17	26.2406	10.4287	26	58	0	48309	0	0		1	1	1	0	39	25	199	824	[173,799,230,850]					29	254.187	49.222	254
1	1	1	0	18	17	179	114	[155,91,203,139]					23	265.203	50.655	264	420	154	470736	109.439	0.874152	0.779294	18	38.5538	12.4646	39	80	0	68433	1	0		1	1	1	0	39	26	1328	852	[1307,824,1350,881]					30	195.323	33.2488	193
1	1	1	0	18	18	132	113	[110,92,156,152]					24	145.516	34.0968	146	262	53	322900	136.815	0.905215	0.688196	19	39.2285	13.7636	40	76	0	87048	1	0		1	1	1	0	41	1	809	44	[777,13,844,77]					4	86.6059	20.4634	87
1	1	1	0	18	19	1277	117	[1254,93,1300,144]					25	115.637	24.8043	116	204	52	202712	108.083	0.811821	0.75271	20	23.3896	9.92451	23	58	0	41002	0	0		1	1	1	0	41	2	381	83	[358,47,406,107]					5	182.661	33.7352	187
1	1	1	0	18	20	618	132	[597,109,638,157]					26	162.845	33.2764	163	271	87	239057	90.5109	0.897559	0.738754	21	31.2411	11.4445	31	67	0	45862	1	0		1	1	1	0	41	3	300	78	[275,52,335,103]					6	177.801	36.0328	180
1	1	1	0	18	21	694	165	[667,139,722,191]					27	163.636	27.5235	163	271	86	355744	134.04	0.933327	0.797377	22	31.0607	10.9821	31	75	0	67526	1	0		1	1	1	0	41	4	705	106	[678,73,732,135]					7	144.179	31.4187	146
1	1	1	0	18	22	582	171	[549,154,601,198]					28	177.244	30.703	178	273	97	253990	88.353	0.776672	0.459748	23	38.3238	12.6214	39	75	0	54918	1	0		1	1	1	0	41	5	249	120	[223,97,278,146]					8	149.758	27.4237	153
1	1	1	0	18	23	1134	174	[1112,153,1162,197]					29	147.523	35.3472	142	276	79	245626	102.657	0.749159	0.696242	24	16.1604	8.97761	16	48	0	26907	0	0		1	1	1	0	41	6	806	136	[783,99,831,163]					9	114.565	27.3617	114
1	1	1	0	18	24	1191	180	[1169,159,1230,202]					30	111.205	21.7048	110	195	46	217295	120.476	0.785274	0.631103	25	24.2129	9.85495	24	51	0	47312	0	0		1	1	1	0	41	7	341	130	[321,102,363,151]					10	153.716	29.9285	154
1	1	1	0	18	25	810	451	[792,435,832,468]					31	219.158	57.3861	218	347	108	214775	60.4228	0.836007	0.668338	26	32.9316	11.8809	33	74	0	32273	1	0		1	1	1	0	41	8	202	137	[178,105,226,161]					11	127.829	25.5652	131
1	1	1	0	18	26	659	460	[636,440,679,482]					32	184.171	34.9349	183	321	93	250657	83.9137	0.851384	0.771957	27	37.9493	12.3235	38	77	0	51649	1	0		1	1	1	0	41	9	269	161	[245,143,291,183]					12	152.607	24.529	152
1	1	1	0	18	27	695	473	[674,447,715,496]					33	170.191	30.7102	169	261	95	260392	94.3336	0.820093	0.685365	28	37.0529	11.8262	37	79	0	56691	1	0		1	1	1	0	41	10	238	205	[217,185,265,226]					13	162.029	27.5659	162
1	1	1	0	18	28	602	476	[576,449,629,513]					34	203.614	41.8459	203	349	104	541614	164.005	0.903805	0.780744	29	44.8346	13.2445	44	95	6	119260	1	0		1	1	1	0	41	11	213	254	[178,228,245,280]					14	144.132	33.4558	143
1	1	1	0	18	29	525	483	[504,460,548,507]					35	179.765	37.9835	178	310	100	255806	87.7364	0.904616	0.650358	30	33.2987	12.1277	33	81	0	47384	1	0		1	1	1	0	41	12	1067	277	[1047,255,1096,299]					15	140.226	23.7431	139
1	1	1	0	18	30	782	489	[762,469,806,507]					36	192.921	39.4339	197	306	90	244624	78.1797	0.86072	0.706924	31	32.4795	11.115	32	69	0	41184	1	0		1	1	1	0	41	13	972	288	[941,260,999,320]					16	170.974	36.0266	172
1	1	1	0	18	31	564	522	[542,491,583,547]					37	233.33	44.9058	229	422	140	409728	108.268	0.849276	0.598034	32	44.6708	12.259	45	81	1	78442	1	0		1	1	1	0	41	14	1113	302	[1090,280,1139,325]					17	169.285	27.6571	169
1	1	1	0	18	32	710	517	[688,496,732,548]					38	176.574	32.3517	175	282	89	276161	96.4299	0.805506	0.627638	33	40.2647	12.0719	40	78	1	62974	1	0		1	1	1	0	41	15	1038	305	[1016,280,1060,343]					18	207.087	65.0384	190
1	1	1	0	18	33	649	521	[629,498,670,554]					39	154.167	27.0629	153	242	86	271179	108.453	0.856516	0.580507	34	39.6424	12.3129	40	85	1	69731	1	0		1	1	1	0	41	16	999	337	[977,314,1024,359]					19	151.574	22.4903	151
1	1	1	0	18	34	501	533	[463,505,525,559]					41	201.518	39.0875	201	334	107	397998	121.77	0.769659	0.634909	36	42.7084	12.7339	42	88	3	84349	1	0		1	1	1	0	41	17	1143	351	[1119,323,1166,377]					20	201.307	36.108	201
1	1	1	0	18	35	753	532	[726,507,782,559]					42	230.189	43.5816	228	380	126	517464	138.603	0.835854	0.767921	37	42.6446	12.2085	42	83	0	95865	1	0		1	1	1	0	41	18	1092	377	[1055,358,1127,400]					22	175.576	34.2838	174
1	1	1	0	18	36	589	559	[565,530,618,588]					43	242.122	43.3381	241	389	130	505551	128.738	0.867866	0.57335	38	41.6858	12.0053	42	85	0	87040	1	0		1	1	1	0	41	19	993	391	[958,369,1032,424]					23	145.748	26.5624	146
1	1	1	0	18	37	547	571	[533,551,561,597]					45	220.087	31.7887	220	313	155	216346	60.6078	0.767365	0.524854	40	43.2655	12.059	44	81	1	42530	1	0		1	1	1	0	41	20	1247	424	[1209,404,1277,448]					24	147.996	29.6555	149
1	1	1	0	18	38	492	577	[471,558,511,612]					46	262.68	46.9763	265	387	155	411619	96.6148	0.683566	0.674822	41	56.6567	14.4299	56	110	17	88781	1	0		1	1	1	0	41	21	1025	434	[1004,412,1046,460]					25	133.25	26.9927	134
1	1	1	0	18	39	26	586	[5,558,45,612]					47	173.384	40.8881	169	296	79	264757	94.1486	0.873382	0.552158	42	30.3333	11.1691	30	68	0	46319	1	0		1	1	1	0	41	22	975	447	[941,420,1000,470]					26	190.455	34.1689	190
1	1	1	0	18	40	691	582	[666,556,715,609]					48	264.456	67.0106	257	477	134	520979	121.462	0.833154	0.753571	43	45.9569	13.5794	46	98	0	90535	1	0		1	1	1	0	41	23	1306	476	[1276,445,1334,508]					27	132.186	25.6447	132
1	1	1	0	18	41	750	581	[731,559,769,610]					49	183.288	30.8284	186	290	100	271450	91.3124	0.917835	0.655445	44	36.7731	12.2679	37	83	0	54461	1	0		1	1	1	0	41	24	1297	539	[1265,508,1328,572]					28	118.326	23.5819	120
1	1	1	0	18	42	610	584	[587,562,630,610]					50	207.42	34.0192	208	317	121	254712	75.7135	0.794299	0.500969	45	43.0228	12.7497	43	83	6	52832	1	0		1	1	1	0	41	25	592	618	[556,594,617,643]					30	223.78	39.4909	228
1	1	1	0	18	43	641	599	[615,571,662,633]					51	249.659	43.4634	246	387	134	495823	122.449	0.681576	0.629091	46	47.1511	12.6762	47	96	0	93642	1	0		1	1	1	0	41	26	1232	620	[1204,594,1269,648]					31	139.032	26.8987	141
1	1	1	0	18	44	426	608	[404,586,448,645]					52	254.903	48.0055	256	411	145	510826	123.558	0.706272	0.676412	47	51.0329	14.333	51	98	0	102270	1	0		1	1	1	0	41	27	640	636	[612,612,664,671]					32	231.225	33.4587	230
1	1	1	0	18	45	679	620	[663,598,712,637]					53	225.935	34.3666	226	349	152	279482	76.2684	0.722355	0.524906	48	40.156	11.1374	40	76	8	49673	1	0		1	1	1	0	41	28	1051	641	[1033,622,1082,664]					33	151.636	29.7502	153
1	1	1	0	18	46	559	644	[536,605,580,668]					54	223.47	37.6939	224	343	129	398671	109.994	0.687876	0.563326	49	43.9249	12.5206	44	84	4	78362	1	0		1	1	1	0	41	29	545	655	[518,626,574,688]					34	220.93	39.6257	224
1	1	1	0	18	47	375	634	[350,610,399,659]					56	273.545	39.0039	274	380	169	503597	113.509	0.886167	0.775952	51	48.5676	13.2486	48	96	3	89413	1	0		1	1	1	0	41	30	1090	656	[1063,629,1117,692]					35	179.453	37.6612	181
1	1	1	0	18	48	768	640	[739,611,797,670]					57	221.411	39.6914	224	341	122	577884	160.922	0.840468	0.787231	52	41.8563	12.6208	42	86	2	109245	1	0		1	1	1	0	41	31	580	687	[561,652,613,709]					37	235.091	44.4356	230
1	1	1	0	18	49	592	635	[575,614,612,658]					58	163.232	26.3561	163	254	89	207141	78.2414	0.739472	0.689147	53	35.8716	12.1293	36	82	0	45521	1	0		1	1	1	0	41	32	1199	675	[1172,648,1223,716]					38	133.031	26.976	134
1	1	1	0	18	50	454	652	[427,627,476,674]					60	177.043	33.7251	175	292	90	266981	92.9771	0.800547	0.692919	55	44.5159	14.6106	44	103	6	67130	1	0		1	1	1	0	41	33	962	679	[939,658,982,707]					39	153.065	26.4866	153
1	1	1	0	18	51	724	653	[708,632,745,676]					61	208.092	34.0075	210	341	116	234520	69.4862	0.754497	0.582174	56	43.1056	13.142	43	82	0	48580	1	0		1	1	1	0	41	34	1148	686	[1123,661,1174,715]					40	111.618	19.4641	113
1	1	1	0	18	52	648	659	[617,631,676,737]					62	188.567	33.0005	188	311	92	817814	267.402	0.659253	0.475146	57	42.3858	11.6907	42	82	8	183827	1	0		1	1	1	0	41	35	643	697	[615,669,676,745]					41	272.379	46.5771	272
1	1	1	0	18	53	504	680	[473,650,531,716]					63	267.473	46.7065	266	393	155	708804	163.388	0.743172	0.636371	58	51.1155	13.2148	51	95	7	135456	1	0		1	1	1	0	41	36	1014	710	[986,676,1039,769]					42	171.524	32.4123	173
1	1	1	0	18	54	685	678	[666,655,699,701]					64	232.413	34.8353	236	324	134	236596	62.7657	0.673685	0.465639	59	42.5118	11.9236	42	76	4	43277	1	0		1	1	1	0	41	37	1067	703	[1036,679,1104,730]					43	179.211	31.1349	179
1	1	1	0	18	55	408	689	[375,659,438,717]					65	254.713	48.2006	251	410	143	650791	157.531	0.820203	0.662648	60	45.9409	12.9428	46	90	3	117379	1	0		1	1	1	0	41	38	694	717	[675,696,714,737]					44	275.764	49.3745	274
1	1	1	0	18	56	359	688	[338,663,384,714]					66	246.217	41.6805	245	367	148	417092	104.445	0.807293	0.693366	61	38.2261	11.0202	38	72	2	64755	1	0		1	1	1	0	41	39	707	754	[679,728,726,777]					45	219.239	38.1354	220
1	1	1	0	18	57	757	700	[729,675,783,724]					68	255.178	39.1214	254	400	167	513418	124.052	0.886172	0.760345	63	53.7679	13.853	53	106	10	108181	1	0		1	1	1	0	41	40	1078	755	[1050,734,1104,778]					46	126.453	21.3942	128
1	1	1	0	18	58	593	719	[567,690,620,763]					69	213.454	34.2457	215	301	128	464475	134.163	0.605835	0.471833	64	55.8709	13.6896	55	114	12	121575	1	0		1	1	1	0	41	41	659	765	[636,728,682,786]					47	214.33	50.5767	211
1	1	1	0	18	59	542	716	[524,689,571,736]					72	204.831	35.7204	205	333	123	271811	81.8174	0.741776	0.561591	66	50.743	13.2334	51	99	13	67336	1	0		1	1	1	0	40	1	1304	45	[1270,20,1330,76]					1	197.164	35.0569	197
1	1	1	0	18	60	470	729	[446,698,525,757]					73	204.569	57.8701	201	357	87	621277	187.249	0.674469	0.473737	67	38.4152	12.455	38	81	2	116667	1	0		1	1	1	0	40	2	1273	76	[1252,44,1293,97]					2	120.382	29.0134	119
1	1	1	0	18	61	683	733	[654,709,713,766]					74	255.088	48.2111	257	382	129	585173	141.439	0.840316	0.551525	68	53.3025	13.7787	53	103	11	122276	1	0		1	1	1	0	40	3	1307	100	[1279,65,1334,128]					4	152.009	27.7574	154
1	1	1	0	18	62	842	730	[809,709,874,751]					75	133.307	26.2517	132	227	69	267681	123.805	0.854313	0.580237	69	35.2146	12.1537	35	77	0	70711	1	0		1	1	1	0	40	4	1293	150	[1269,125,1319,180]					5	143.05	33.4881	138
1	1	1	0	18	63	397	737	[375,713,435,761]					76	204.169	43.0178	204	337	93	477959	144.337	0.828869	0.682118	70	37.1324	11.5089	37	78	0	86927	1	0		1	1	1	0	40	5	102	441	[73,414,134,470]					6	138.315	29.5786	137
1	1	1	0	18	64	725	729	[700,700,740,756]					77	178.571	40.8566	175	331	86	220714	76.2067	0.688747	0.418598	71	43.4814	12.9795	44	89	0	53743	1	0		1	1	1	0	40	6	176	498	[145,467,206,528]					7	132.03	27.0291	134
1	1	1	0	18	65	580	747	[560,728,598,784]					78	262.699	38.0742	261	379	180	306044	71.8292	0.725494	0.662342	72	59.3442	14.1823	59	107	11	69136	1	0		1	1	1	0	40	7	416	501	[394,478,443,536]					8	206.648	44.4369	200
1	1	1	0	18	66	550	765	[533,731,578,791]					79	208.184	35.9634	208	319	122	317480	94.0253	0.71577	0.488662	73	45.1384	12.9344	45	89	1	68836	1	0		1	1	1	0	40	8	355	505	[329,482,384,530]					9	189.107	34.2337	187
1	1	1	0	18	67	737	765	[716,742,760,800]					80	278.374	48.6844	281	412	141	481865	106.726	0.848526	0.545455	74	53.186	15.2672	53	110	0	92065	1	0		1	1	1	0	40	9	301	522	[270,499,327,545]					10	196.274	44.0642	191
1	1	1	0	18	68	626	769	[606,744,646,789]					81	208.35	40.4681	210	327	123	274188	81.1392	0.834695	0.693067	75	47.2424	13.4872	47	98	5	62171	1	0		1	1	1	0	40	10	1222	534	[1201,514,1249,556]					11	183.945	34.726	183
1	1	1	0	18	69	1133	768	[1104,744,1182,795]					82	192.089	42.0361	192	319	95	592210	190.085	0.739456	0.569968	76	36.0438	12.8779	36	77	0	111123	1	0		1	1	1	0	40	11	1159	559	[1135,535,1184,584]					12	132.067	21.9161	131
1	1	1	0	18	70	1035	774	[1007,747,1063,800]					83	156.375	32.4983	157	272	67	343712	135.52	0.846918	0.739011	77	29.9054	11.2114	30	76	0	65732	0	0		1	1	1	0	40	12	1294	555	[1270,531,1318,580]					13	150.487	34.6665	150
1	1	1	0	18	71	693	777	[670,748,717,805]					84	240.94	42.2081	238	383	144	465015	118.996	0.877664	0.684704	78	54.6974	13.7486	54	104	12	105566	1	0		1	1	1	0	40	13	1248	561	[1208,538,1277,585]					14	198.962	34.0662	201
1	1	1	0	18	72	1192	803	[1168,776,1226,830]					86	217.962	43.4043	214	349	121	404101	114.31	0.708498	0.549655	80	48.404	13.8267	48	99	10	89741	1	0		1	1	1	0	40	14	415	570	[393,549,437,601]					15	229.405	36.3411	227
1	1	1	0	18	73	497	814	[470,787,530,842]					89	274.818	62.9102	274	446	145	670281	150.379	0.917551	0.77934	82	50.8249	14.9782	50	100	4	123962	1	0		1	1	1	0	40	15	36	579	[7,552,62,605]					16	217.737	40.583	219
1	1	1	0	18	74	551	807	[527,785,576,830]					90	239.369	41.2716	238	374	150	384187	98.9578	0.805597	0.725973	83	44.747	12.1655	45	81	0	71819	1	0		1	1	1	0	40	16	320	584	[292,558,352,612]					17	231.316	42.22	232
1	1	1	0	18	75	615	821	[587,790,643,852]					91	275.061	53.8687	271	433	149	695630	155.928	0.820239	0.709622	84	51.2693	13.9851	51	105	6	129660	1	0		1	1	1	0	40	17	376	593	[350,561,397,617]					18	215.818	36.1361	216
1	1	1	0	18	76	1231	818	[1208,796,1251,838]					93	192.364	29.5615	193	279	117	247765	79.4128	0.764398	0.684002	86	45.3952	12.4231	46	86	6	58469	1	0		1	1	1	0	40	18	1209	593	[1184,571,1236,619]					19	214.088	38.9876	212
1	1	1	0	18	77	951	830	[930,805,969,863]					94	147.912	31.2963	148	238	68	243315	101.424	0.743774	0.565557	87	35.2875	11.9243	35	74	0	58048	1	0		1	1	1	0	40	19	104	604	[78,573,132,644]					20	216.088	46.0544	220
1	1	1	0	18	78	1178	836	[1161,819,1196,865]					96	187.553	35.7271	192	279	102	233691	76.8233	0.815147	0.636946	89	41.553	12.2528	42	79	0	51775	1	0		1	1	1	0	40	20	618	615	[593,580,644,640]					21	244.919	52.3565	240
1	1	1	0	18	79	664	844	[644,823,685,868]					97	178.403	30.9783	178	279	105	260647	90.0793	0.779598	0.763957	90	40.8508	12.364	41	90	0	59683	1	0		1	1	1	0	40	21	1276	607	[1250,582,1310,631]					22	124.906	18.8551	125
1	1	1	0	18	80	1240	871	[1217,829,1270,893]					99	185.337	39.9303	184	315	77	386243	128.491	0.661922	0.471509	92	39.6368	13.0156	40	90	0	82603	1	0		1	1	1	0	40	22	565	603	[545,582,587,638]					23	177.816	30.7155	176
1	1	1	0	18	81	479	846	[448,830,498,874]					100	229.18	50.0037	236	341	93	251640	67.6982	0.827627	0.414335	93	45.888	13.485	46	87	10	50385	1	0		1	1	1	0	40	23	481	611	[464,594,497,643]					26	210.979	34.5244	212
1	1	1	0	18	82	565	870	[534,835,602,903]					101	243.828	59.7337	238	409	131	772448	195.326	0.770668	0.734861	94	52.4167	15.6777	53	106	5	166056	1	0		1	1	1	0	40	24	1073	615	[1050,594,1099,639]					27	143.252	29.9713	144
1	1	1	0	18	83	885	868	[862,844,903,887]					102	124.226	19.3922	123	182	74	123481	61.286	0.616243	0.48068	95	32.3692	10.4735	32	63	0	32175	1	0		1	1	1	0	40	25	1204	637	[1182,612,1229,661]					28	153.003	24.6317	154
1	1	1	0	18	84	487	878	[456,857,527,904]					104	177.818	28.2018	178	263	105	411826	142.795	0.636025	0.414609	96	32.2586	10.4612	32	72	0	74711	1	0		1	1	1	0	40	26	655	644	[631,625,688,664]					29	352.255	75.825	343
1	1	1	0	18	85	495	918	[468,886,547,946]					106	207.386	48.6534	201	359	95	583583	173.5	0.714981	0.487538	98	33.9261	11.3745	34	71	0	95468	1	0		1	1	1	0	40	27	848	648	[811,620,878,678]					30	177.584	27.9648	179
1	1	1	0	18	86	922	912	[906,895,946,937]					107	197.47	46.3433	197	343	91	227683	71.0893	0.821093	0.636981	99	28.863	10.2299	29	62	0	33279	0	0		1	1	1	0	40	28	180	665	[154,618,205,689]					31	193.607	49.8324	191
1	1	1	0	18	87	808	936	[781,908,841,965]					111	178.08	38.1377	173	296	90	333187	115.358	0.712389	0.624426	103	29.4666	11.2384	29	70	0	55132	0	0		1	1	1	0	40	29	422	648	[387,622,446,671]					32	235.406	44.2272	235
1	1	1	0	18	88	1198	949	[1167,920,1230,978]					112	156.744	32.1912	159	254	73	431673	169.8	0.867012	0.74417	104	28.7284	10.8817	29	65	0	79118	0	0		1	1	1	0	40	30	124	664	[95,635,158,698]					33	370.149	71.0002	372
1	1	1	0	21	1	504	48	[478,11,531,95]					4	132.415	26.5913	133	212	53	454582	211.665	0.689576	0.56867	1	29.5893	11.2394	30	72	0	101580	0	0		1	1	1	0	40	31	934	664	[904,636,972,694]					35	159.229	30.3637	161
1	1	1	0	21	2	160	64	[136,40,186,89]					7	199.68	38.5452	196	321	96	356829	110.179	0.749801	0.71527	3	40.9961	12.1095	41	80	0	73260	1	0		1	1	1	0	40	32	499	663	[463,637,529,689]					36	215.528	39.5026	218
1	1	1	0	21	3	366	55	[338,38,385,74]					8	172.537	42.6289	170	305	84	212565	75.9601	0.831292	0.615199	4	39.4513	13.0252	39	85	0	48604	1	0		1	1	1	0	40	33	578	662	[554,641,611,685]					37	197.075	30.1801	197
1	1	1	0	21	4	993	67	[953,41,1023,96]					9	106.15	21.7951	106	183	43	270683	157.223	0.674128	0.598703	5	27.7184	11.2207	27	69	0	70682	0	0		1	1	1	0	40	34	712	666	[687,640,756,690]					38	224.856	41.114	225
1	1	1	0	21	5	933	70	[909,46,966,96]					10	136.612	29.0312	135	258	71	279781	126.271	0.761426	0.671527	6	23.8965	9.71444	24	58	0	48940	0	0		1	1	1	0	40	35	1319	670	[1285,647,1351,695]					39	101.482	19.4241	102
1	1	1	0	21	6	112	85	[88,62,134,120]					11	211.031	38.3701	210	327	116	423751	123.805	0.787489	0.661693	7	41.3252	12.7978	42	87	0	82981	1	0		1	1	1	0	40	36	1225	678	[1194,649,1248,703]					40	118.941	24.0249	119
1	1	1	0	21	7	410	90	[380,61,438,126]					12	163.45	32.8272	163	280	80	473189	178.494	0.861267	0.780215	8	38.306	12.0061	38	83	0	110896	1	0		1	1	1	0	40	37	625	684	[601,656,654,714]					41	284.103	49.456	287
1	1	1	0	21	8	469	97	[451,77,489,128]					13	168.413	33.0691	171	260	92	234263	85.7634	0.884946	0.593588	9	38.2523	12.7198	38	75	0	53209	1	0		1	1	1	0	40	38	1140	690	[1114,663,1166,730]					42	176.858	31.7087	176
1	1	1	0	21	9	913	123	[883,73,939,154]					14	138.944	33.5113	140	230	55	384458	170.602	0.650138	0.584769	10	33.0484	12.952	32	84	0	91445	1	0		1	1	1	0	40	39	840	701	[809,683,862,727]					44	211.847	31.5493	214
1	1	1	0	21	10	1008	117	[981,92,1034,150]					15	157.28	31.2251	157	261	80	344129	134.903	0.839101	0.770029	11	35.8103	11.7841	36	77	0	78353	1	0		1	1	1	0	40	40	719	716	[687,689,747,745]					45	232.973	38.8573	237
1	1	1	0	21	11	863	119	[834,95,891,146]					16	126.397	25.4175	127	197	59	258988	126.333	0.82388	0.739628	12	33.3646	11.4543	33	72	0	68364	1	0		1	1	1	0	40	41	1313	719	[1290,692,1333,744]					46	129.812	22.2969	131
1	1	1	0	21	12	1060	149	[1030,114,1091,185]					17	167.618	41.3877	167	276	67	500843	184.228	0.707987	0.710058	13	38.4605	12.5972	38	89	0	114920	1	0		1	1	1	0	40	42	100	721	[75,698,123,748]					47	283.92	46.8842	280
1	1	1	0	21	13	825	170	[795,145,849,195]					19	123.116	27.3314	124	207	44	235275	117.824	0.726073	0.680929	15	33.4485	12.5112	33	75	0	63920	1	0		1	1	1	0	40	43	589	722	[566,697,615,748]					48	202.538	29.9816	202
1	1	1	0	21	14	497	174	[479,153,515,201]					21	158.072	34.6351	158	268	77	214978	83.8521	0.87336	0.675068	17	37.1074	12.0222	37	73	0	50466	1	0		1	1	1	0	40	44	1250	732	[1226,704,1274,758]					49	119.688	20.5477	120
1	1	1	0	21	15	1112	182	[1092,166,1134,203]					22	186.981	30.7291	188	274	112	209419	69.0546	0.799737	0.656214	18	27.8804	9.79613	28	59	0	31226	0	0		1	1	1	0	40	45	542	739	[514,708,571,771]					50	206.782	36.8678	207
1	1	1	0	21	16	1011	199	[993,168,1029,227]					23	131.596	23.1012	133	219	53	222924	104.445	0.784204	0.535627	19	33.4551	11.1106	33	67	0	56673	1	0		1	1	1	0	40	46	1025	741	[996,712,1053,770]					51	200.746	34.5756	200
1	1	1	0	21	17	954	226	[907,187,981,261]					25	185.152	37.061	188	284	89	637477	212.281	0.684569	0.5696	21	36.0839	10.9297	36	78	0	124237	1	0		1	1	1	0	40	47	890	736	[864,713,919,762]					52	220.192	39.8591	223
1	1	1	0	21	18	999	245	[977,220,1027,280]					27	174.868	33.1357	173	289	100	395201	139.342	0.777334	0.639199	23	33.5783	10.819	34	71	0	75887	1	0		1	1	1	0	40	48	766	739	[737,715,799,766]					53	258.285	45.4683	256
1	1	1	0	21	19	1107	262	[1081,241,1127,292]					29	159.014	36.3259	158	268	79	226118	87.6747	0.785323	0.563694	24	30.1006	11.7531	30	77	0	42803	1	0		1	1	1	0	40	49	1089	747	[1053,716,1118,779]					54	184	30.5195	186
1	1	1	0	21	20	1133	289	[1111,266,1155,311]					30	152.67	30.3953	152	242	74	210532	85.0235	0.822639	0.78095	25	28.546	10.2484	28	63	0	39365	0	0		1	1	1	0	40	50	67	740	[42,717,92,774]					55	288.157	42.6057	292
1	1	1	0	21	21	1317	302	[1289,279,1351,326]					31	95.6075	18.9012	95	159	33	209476	135.088	0.82881	0.66583	26	24.44	10.1741	24	62	0	53548	0	0		1	1	1	0	40	51	1186	743	[1151,717,1216,772]					57	147.054	37.8192	141
1	1	1	0	21	22	984	316	[956,288,1015,344]					32	148.618	27.35	149	234	76	366195	151.92	0.90478	0.8602	27	33.9334	11.6492	34	73	0	83612	1	0		1	1	1	0	40	52	200	748	[172,720,227,777]					58	204.028	40.2306	204
1	1	1	0	21	23	1073	323	[1050,300,1109,347]					33	150.455	28.7349	150	233	84	326488	133.793	0.863478	0.683102	28	32.17	11.2221	32	69	0	69809	1	0		1	1	1	0	40	53	943	753	[917,727,976,779]					59	215.353	40.1181	218
1	1	1	0	21	24	1243	341	[1220,319,1271,367]					34	107.802	22.4604	108	180	46	197170	112.769	0.814638	0.764418	29	25.6495	10.3914	25	59	0	46913	0	0		1	1	1	0	40	54	675	755	[650,732,697,800]					60	237.922	35.2925	239
1	1	1	0	21	25	646	343	[619,321,675,367]					35	151.971	28.7616	150	257	80	284338	115.358	0.868306	0.722806	30	38.1972	12.1381	38	78	0	71467	1	0		1	1	1	0	40	55	628	762	[597,740,651,788]					61	261.212	41.7405	261
1	1	1	0	21	26	1303	377	[1277,347,1329,406]					36	94.3987	18.2229	94	165	36	220421	143.967	0.817288	0.722938	31	24.4869	10.2153	24	60	0	57177	0	0		1	1	1	0	40	56	1323	766	[1299,740,1347,800]					62	107.466	23.294	108
1	1	1	0	21	27	681	383	[658,360,704,412]					37	145.714	28.8303	145	242	80	271466	114.865	0.847401	0.723261	32	35.2576	12.1037	35	73	0	65685	1	0		1	1	1	0	40	57	593	784	[568,757,618,815]					63	283.242	56.5261	284
1	1	1	0	21	28	617	386	[595,363,640,417]					38	154.954	35.4857	153	303	80	272254	108.329	0.910255	0.715497	33	37.5276	12.5775	37	87	0	65936	1	0		1	1	1	0	40	58	42	776	[21,750,63,807]					65	191.658	35.2498	193
1	1	1	0	21	29	670	432	[636,410,693,456]					40	147.426	31.542	147	245	72	274802	114.927	0.835559	0.63207	34	36.3299	12.3523	36	80	1	67719	1	0		1	1	1	0	40	59	846	790	[824,770,879,810]					67	164.917	31.5081	164
1	1	1	0	21	30	1196	436	[1176,414,1216,471]					41	111.544	22.3212	111	181	52	197768	109.316	0.817253	0.629163	35	26.9836	10.8072	27	64	0	47842	0	0		1	1	1	0	40	60	716	789	[687,760,745,818]					68	197.868	32.1291	200
1	1	1	0	21	31	991	552	[958,512,1031,600]					43	159.313	26.3209	161	245	84	731087	282.939	0.839521	0.667646	36	33.0717	11.315	33	130	0	151766	1	0		1	1	1	0	40	61	117	803	[86,776,145,836]					69	223.711	37.7171	227
1	1	1	0	21	32	913	551	[884,514,951,604]					44	159.996	28.538	160	252	88	747343	287.995	0.848113	0.566683	37	35.3956	11.246	35	74	0	165333	1	0		1	1	1	0	40	62	1096	809	[1069,780,1123,836]					70	199.86	41.2231	195
1	1	1	0	21	33	1076	572	[1039,532,1122,615]					45	130.166	24.8977	130	223	45	664627	314.815	0.825448	0.761155	38	32.9346	11.1995	33	72	0	168164	1	0		1	1	1	0	40	63	1281	807	[1249,783,1308,832]					71	105.281	22.4488	106
1	1	1	0	21	34	34	588	[12,566,62,612]					46	138.025	26.4573	139	220	69	240440	107.405	0.851673	0.776004	39	38.4305	12.7381	39	84	0	66946	1	0		1	1	1	0	40	64	756	816	[731,792,791,840]					72	191.925	34.3592	193
1	1	1	0	21	35	1006	663	[967,626,1048,704]					47	139.589	24.634	139	231	71	650204	287.193	0.870169	0.780256	40	33.228	11.2738	34	76	0	154776	1	0		1	1	1	0	40	65	196	823	[173,794,221,849]					73	202.666	34.6737	203
1	1	1	0	21	36	1149	694	[1118,668,1177,721]					48	170.808	33.2277	171	268	92	411647	148.591	0.887459	0.80255	41	30.2415	11.1375	30	69	0	72882	1	0		1	1	1	0	40	66	663	834	[637,808,691,862]					74	274.268	44.7374	270
1	1	1	0	21	37	1052	752	[1031,730,1075,789]					49	127.914	22.3829	127	203	57	242269	116.776	0.745887	0.592896	42	28.3374	10.92	28	62	0	53671	0	0		1	1	1	0	40	67	584	840	[558,810,610,871]					75	247.644	38.743	249
1	1	1	0	21	38	740	760	[714,731,768,787]					50	165.98	31.9499	162	298	95	372460	138.356	0.829596	0.801302	43	35.4109	11.4511	36	75	0	79462	1	0		1	1	1	0	40	68	626	857	[608,824,643,879]					76	273.962	45.7013	277
1	1	1	0	21	39	177	759	[155,736,202,794]					51	234.958	47.2653	233	446	132	514088	134.903	0.923489	0.707413	44	39.8711	12.636	40	80	0	87238	1	0		1	1	1	0	40	69	124	862	[101,834,146,887]					77	211.749	34.3445	211
1	1	1	0	21	40	1150	769	[1117,742,1178,795]					52	178.755	33.5849	179	301	99	446173	153.893	0.813979	0.731349	45	30.6839	11.0387	31	67	0	76587	1	0		1	1	1	0	40	70	59	861	[35,836,84,895]					78	228.175	42.7852	230
1	1	1	0	21	41	657	778	[631,747,683,810]					53	183.166	34.8764	183	351	89	443079	149.146	0.883578	0.748448	46	36.5296	11.6999	37	73	0	88365	1	0		1	1	1	0	40	71	582	886	[548,835,617,908]					79	159.829	28.0584	159
1	1	1	0	21	42	1098	786	[1078,752,1120,807]					54	132.998	23.712	135	200	75	242056	112.214	0.763147	0.644216	47	29.0566	11.0312	29	65	0	52883	0	0		1	1	1	0	40	72	184	875	[159,848,210,911]					80	203.229	39.9652	206
1	1	1	0	21	43	912	793	[885,769,934,817]					55	147.215	33.9387	142	275	69	261601	109.563	0.806661	0.70307	48	33.4508	12.1698	33	74	0	59442	1	0		1	1	1	0	40	73	114	916	[87,885,148,945]					81	174.399	36.8532	175
1	1	1	0	21	44	992	804	[970,774,1027,829]					56	172.724	35.9517	176	287	65	363584	129.786	0.825835	0.610289	49	35.9834	12.1707	36	79	0	75745	1	0		1	1	1	0	42	1	732	531	[701,501,764,569]					1	295.012	64.4056	300
1	1	1	0	21	45	713	810	[686,782,743,842]					59	195.37	35.2	196	315	108	531798	167.827	0.882333	0.790683	52	33.6363	11.2614	34	70	0	91558	1	0		1	1	1	0	42	2	720	573	[702,544,740,593]					2	200.299	51.65	192
1	1	1	0	21	46	1174	808	[1147,782,1200,836]					60	168.168	36.1083	170	284	78	343904	126.086	0.785646	0.755525	53	30.5623	11.0696	30	78	0	62500	1	0		1	1	1	0	42	3	1305	672	[1284,651,1333,694]					4	169.022	38.4009	168
1	1	1	0	21	47	819	825	[779,798,864,857]					61	238.621	50.8866	234	392	124	819424	211.726	0.799642	0.531285	54	43.4351	13.8858	43	94	0	149156	1	0		1	1	1	0	42	4	469	732	[443,706,495,757]					6	202.965	37.921	206
1	1	1	0	21	48	138	828	[116,804,162,853]					62	191.593	34.5638	193	303	102	353297	113.694	0.907439	0.757526	55	36.0504	12.0415	36	75	0	66477	1	0		1	1	1	0	42	5	416	781	[397,759,433,808]					7	180.62	32.1554	180
1	1	1	0	21	49	1107	846	[1078,819,1139,874]					63	161.277	30.7203	164	262	87	382872	146.371	0.825226	0.729939	56	30.6891	11.1812	31	66	0	72856	1	0		1	1	1	0	42	6	459	784	[433,762,486,806]					8	213.234	30.1013	214
1	1	1	0	21	50	174	855	[154,823,194,876]					64	215.665	39.185	211	324	133	354554	101.362	0.868909	0.690698	57	39.2585	12.3913	40	83	0	64541	1	0		1	1	1	0	42	7	1312	788	[1287,761,1336,814]					9	122.425	23.857	122
1	1	1	0	21	51	962	852	[938,828,987,877]					65	150.915	26.5601	151	235	73	263045	107.466	0.898962	0.826538	58	32.4945	11.4258	33	74	0	56638	1	0		1	1	1	0	42	8	381	812	[356,791,402,836]					10	159.52	25.295	160
1	1	1	0	21	52	741	867	[714,842,779,905]					66	232.92	43.3029	234	364	122	667316	176.644	0.726371	0.61609	59	42.3571	12.8951	42	92	0	121353	1	0		1	1	1	0	42	9	501	820	[483,799,521,849]					11	172.185	31.7139	170
1	1	1	0	21	53	830	860	[805,840,847,878]					67	210.67	39.5942	211	317	119	218886	64.0605	0.778715	0.588172	60	45.1463	13.1814	45	98	10	46907	1	0		1	1	1	0	42	10	434	839	[395,813,456,863]					13	183.681	37.2423	180
1	1	1	0	21	54	1181	882	[1154,859,1209,910]					68	126.395	24.6933	127	195	42	234590	114.433	0.798959	0.673006	61	28.6676	11.237	29	67	0	53207	0	0		1	1	1	0	42	11	310	879	[287,852,330,917]					15	236.851	39.8194	241
1	1	1	0	21	55	137	878	[106,866,156,896]					69	232.932	56.0986	223	407	122	245044	64.862	0.693271	0.412178	62	31.7186	12.3928	32	67	0	33368	1	0		1	1	1	0	42	12	488	876	[461,850,515,902]					16	152.12	26.3237	153
1	1	1	0	21	56	973	901	[940,870,1002,929]					70	194.761	35.3504	195	304	105	497809	157.593	0.85082	0.617425	63	38.1268	11.9419	38	77	0	97452	1	0		1	1	1	0	42	13	412	884	[385,861,441,906]					17	243.035	35.2255	244
1	1	1	0	21	57	865	888	[836,874,882,903]					71	210.242	37.6721	212	318	133	208560	61.1627	0.757296	0.558504	64	42.1653	13.5306	43	87	1	41828	1	0		1	1	1	0	42	14	1293	899	[1264,871,1322,927]					18	151.093	30.093	150
1	1	1	0	21	58	1070	912	[1042,875,1100,937]					72	132.44	25.7499	131	222	64	313751	146.063	0.74841	0.570743	65	27.7421	11.0641	27	70	0	65721	0	0		1	1	1	0	42	15	449	904	[427,873,469,923]					19	153.054	22.528	153
1	1	1	0	21	59	1228	895	[1209,877,1248,932]					73	121.358	25.4365	121	231	54	203517	103.397	0.747136	0.58858	66	29.3053	10.8744	29	61	0	49145	0	0		1	1	1	0	42	16	371	909	[348,886,393,937]					20	207.542	30.4449	210
1	1	1	0	21	60	703	900	[682,883,728,917]					74	178.267	43.0857	174	298	93	179515	62.0875	0.710873	0.574696	67	32.1639	10.1296	32	62	5	32389	1	0		1	1	1	0	42	17	518	933	[491,905,541,979]					21	205.942	42.4361	206
1	1	1	0	21	61	132	905	[110,885,155,928]					75	243.507	48.3526	239	416	138	324351	82.1257	0.749322	0.609584	68	34.3671	10.595	34	71	2	45777	1	0		1	1	1	0	42	18	408	938	[385,913,432,965]					22	253.777	40.0679	255
1	1	1	0	21	62	817	923	[798,898,833,950]					76	264.632	49.7186	261	401	156	342963	79.9061	0.698132	0.575288	69	49.3742	12.1765	50	92	12	63989	1	0		1	1	1	0	42	19	319	936	[296,911,343,961]					23	189.933	27.0659	190
1	1	1	0	21	63	851	937	[824,894,872,959]					77	198.811	38.1857	201	311	83	429034	133.054	0.785304	0.557559	70	36.3879	11.6374	36	77	0	78525	1	0		1	1	1	0	42	20	1316	940	[1293,918,1340,963]					24	135.787	22.6757	135
1	1	1	0	21	64	1163	922	[1142,901,1189,949]					79	145.185	27.2558	145	228	76	211680	89.8944	0.743934	0.53716	72	35.7366	11.9322	36	78	0	52104	1	0		1	1	1	0	42	21	442	962	[413,938,471,988]					25	203.31	32.7977	205
1	1	1	0	21	65	104	930	[89,901,137,949]					80	198.695	36.8428	196	340	117	282545	87.6747	0.686106	0.480827	73	35.1421	11.393	35	72	0	49972	1	0		1	1	1	0	42	22	350	966	[324,946,377,986]					27	206.788	34.2442	207
1	1	1	0	21	66	201	927	[177,905,226,954]					81	175.922	31.7762	177	289	90	283938	99.5127	0.852889	0.596176	74	36.4052	13.0816	37	72	0	58758	1	0		1	1	1	0	42	23	485	972	[465,945,520,1000]					28	162.215	32.0101	163
1	1	1	0	21	67	1011	937	[984,912,1042,961]					82	219.809	35.4136	220	333	115	474127	132.992	0.854672	0.723033	75	41.9091	12.4982	42	84	0	90398	1	0		1	1	1	0	43	1	1248	73	[1222,53,1280,104]					1	166.588	35.3675	165
1	1	1	0	21	68	709	931	[676,912,729,951]					83	209.01	50.5431	204	369	113	326682	96.3682	0.793068	0.58153	76	31.2866	10.2365	31	71	3	48901	1	0		1	1	1	0	43	2	1293	96	[1266,74,1314,116]					2	165.242	26.4307	166
1	1	1	0	21	69	1117	945	[1082,917,1151,975]					84	224.506	48.9551	225	376	117	667681	183.365	0.859726	0.71812	77	44.4321	13.9703	44	92	1	132141	1	0		1	1	1	0	43	3	1249	118	[1225,92,1272,142]					4	223.861	35.3708	223
1	1	1	0	21	70	761	952	[735,924,782,972]					85	208.753	31.8803	209	308	136	312295	92.2373	0.848983	0.57726	78	36.7279	11.0087	37	75	5	54945	1	0		1	1	1	0	43	4	738	134	[720,116,757,153]					6	211.452	36.3864	212
1	1	1	0	21	71	785	933	[765,904,801,956]					86	188.498	34.2336	190	279	77	190760	62.3958	0.766475	0.500645	79	34.746	11.4417	35	71	0	35163	1	0		1	1	1	0	43	5	1324	141	[1291,118,1348,162]					7	209.07	30.7291	211
1	1	1	0	21	72	1054	953	[1033,931,1073,974]					87	151.521	24.4785	152	224	97	174855	71.1509	0.778733	0.675577	80	32.9601	10.9602	33	69	3	38036	1	0		1	1	1	0	43	6	780	168	[750,137,811,216]					9	200.085	42.9084	201
1	1	1	0	21	73	184	967	[161,939,206,992]					88	196.569	32.6513	196	293	118	348516	109.316	0.854068	0.716138	81	36.8455	11.9022	37	71	0	65327	1	0		1	1	1	0	43	7	726	164	[705,144,751,183]					10	188.208	29.573	190
1	1	1	0	21	74	146	992	[122,968,168,1015]					90	167.476	33.9418	165	275	91	261932	96.4299	0.907907	0.642161	82	37.085	13.9365	37	78	0	58001	1	0		1	1	1	0	43	8	1241	171	[1223,152,1260,202]					12	162.103	23.5928	162
1	1	1	0	22	1	767	30	[744,14,784,48]					1	175.15	32.8421	177	271	109	188111	66.2185	0.714137	0.685994	1	30.8864	10.6383	30	67	0	33172	1	0		1	1	1	0	43	9	1289	185	[1261,165,1314,206]					14	256.65	36.2302	259
1	1	1	0	22	2	799	82	[772,53,827,115]					2	174.79	32.6554	174	297	93	439597	155.065	0.81269	0.797987	2	34.1459	11.3306	34	73	0	85877	1	0		1	1	1	0	43	10	716	250	[690,223,744,279]					16	187.779	36.9766	188
1	1	1	0	22	3	745	109	[720,83,777,137]					3	149.314	28.6052	149	261	86	334761	138.233	0.856731	0.721526	3	32.6971	11.3989	33	73	0	73307	1	0		1	1	1	0	43	11	886	260	[859,231,923,292]					17	144.253	27.5502	147
1	1	1	0	22	4	835	144	[809,115,864,172]					4	159.334	31.2924	158	267	85	385429	149.146	0.889369	0.758474	4	33.42	11.2463	33	74	0	80843	1	0		1	1	1	0	43	12	792	304	[767,274,818,334]					18	161.539	33.0567	161
1	1	1	0	22	5	198	210	[176,194,222,230]					6	191.797	45.7981	186	339	100	215580	69.3013	0.808752	0.498172	5	33.6299	12.382	34	78	0	37800	1	0		1	1	1	0	43	13	979	304	[955,280,1005,333]					19	110.165	23.8553	110
1	1	1	0	22	6	1299	227	[1276,199,1322,252]					7	175.585	32.1029	176	274	89	344147	120.846	0.761213	0.731487	6	35.975	11.5219	36	74	3	70511	1	0		1	1	1	0	43	14	860	327	[831,291,890,360]					20	164.459	31.8484	166
1	1	1	0	22	7	158	218	[141,202,174,254]					8	163.295	30.7567	162	257	93	214570	81.0159	0.755119	0.562801	7	32.7557	10.9627	32	72	2	43041	1	0		1	1	1	0	43	15	896	391	[872,366,919,420]					21	130.101	26.3156	132
1	1	1	0	22	8	661	239	[633,215,687,271]					9	122.975	23.8189	124	214	62	265627	133.177	0.897484	0.730996	8	27.612	10.624	27	72	0	59642	0	0		1	1	1	0	43	16	1209	529	[1193,504,1225,554]					25	168.846	25.8175	170
1	1	1	0	22	9	209	256	[184,231,232,298]					11	214.587	43.9406	213	327	102	450632	129.477	0.841452	0.629802	9	39.8033	12.226	40	85	0	83587	1	0		1	1	1	0	43	17	1142	544	[1122,518,1164,574]					26	222.899	38.0744	221
1	1	1	0	22	10	604	259	[581,235,627,294]					12	130.594	24.6209	130	207	58	273987	129.354	0.846704	0.694427	10	28.8885	10.8285	29	64	0	60608	0	0		1	1	1	0	43	18	1121	571	[1103,543,1138,595]					27	227.228	48.8305	226
1	1	1	0	22	11	1297	274	[1269,250,1325,298]					13	193.687	31.9549	194	297	116	367425	116.961	0.814931	0.716281	11	35.6289	11.2008	35	71	0	67588	1	0		1	1	1	0	43	19	314	665	[286,641,346,690]					28	227.047	38.9743	224
1	1	1	0	22	12	177	291	[152,266,206,315]					14	216.391	44.0999	219	341	111	394265	112.337	0.812805	0.725942	12	38.2294	11.5665	38	75	0	69654	1	0		1	1	1	0	43	20	259	667	[233,641,284,697]					29	238.933	43.6773	240
1	1	1	0	22	13	227	303	[209,273,247,321]					15	224.766	41.2113	228	322	137	265224	72.754	0.749646	0.530179	13	41.4161	13.2975	41	89	0	48871	1	0		1	1	1	0	43	21	114	674	[93,652,135,695]					30	178.713	37.5555	177
1	1	1	0	22	14	506	321	[482,297,529,349]					18	205.057	47.9369	201	351	103	377305	113.447	0.920373	0.809614	15	31.8832	10.9779	32	69	0	58665	1	0		1	1	1	0	43	22	208	685	[181,664,234,711]					32	206.788	38.8767	203
1	1	1	0	22	15	1287	318	[1263,298,1307,353]					19	154.716	33.3594	156	263	65	255282	101.732	0.794852	0.540732	16	33.4073	12.179	33	73	0	55122	1	0		1	1	1	0	43	23	373	698	[350,676,410,721]					34	239.73	44.4076	242
1	1	1	0	22	16	657	338	[632,313,683,365]					21	159.585	27.2903	160	248	92	329703	127.381	0.940104	0.765169	18	35.6539	12.1492	36	73	0	73661	1	0		1	1	1	0	43	24	138	716	[116,698,161,742]					35	162.156	27.4528	159
1	1	1	0	22	17	1310	342	[1285,321,1331,367]					22	165.562	27.9875	165	238	89	210429	78.3647	0.635858	0.573516	19	34.5279	11.2839	35	67	0	43885	1	0		1	1	1	0	43	25	208	737	[187,714,229,762]					36	189.623	26.4268	190
1	1	1	0	22	18	714	350	[688,324,740,377]					24	167.085	28.7297	168	253	78	342024	126.21	0.888676	0.725972	21	35.9853	11.9483	36	78	0	73662	1	0		1	1	1	0	43	26	345	740	[317,723,373,769]					37	197.755	34.6763	197
1	1	1	0	22	19	148	356	[133,334,168,377]					25	330.923	106.497	315	717	174	325628	60.6694	0.659677	0.48216	22	42.1047	14.5577	43	96	0	41431	1	0		1	1	1	0	43	27	124	754	[100,729,147,780]					38	205.581	34.9108	206
1	1	1	0	22	20	1251	384	[1226,362,1276,413]					27	214.926	46.2142	212	339	112	392885	112.707	0.814377	0.684726	23	37.1023	12.2415	37	82	1	67823	1	0		1	1	1	0	43	28	261	759	[236,733,287,788]					39	180.214	28.3791	182
1	1	1	0	22	21	1209	399	[1183,371,1236,426]					28	213.609	39.342	215	338	123	469940	135.643	0.836255	0.830455	24	36.7145	11.5146	37	80	0	80772	1	0		1	1	1	0	43	29	178	766	[155,744,203,788]					40	177.658	29.0094	178
1	1	1	0	22	22	629	401	[604,379,652,428]					29	165.665	28.2167	169	252	89	285606	106.295	0.852931	0.704566	25	33.0615	12.1106	33	75	0	56998	1	0		1	1	1	0	43	30	330	783	[305,757,358,810]					41	285.704	59.3441	290
1	1	1	0	22	23	725	418	[687,381,768,463]					30	160.34	31.1772	160	263	62	735158	282.692	0.772328	0.698468	26	33.4663	11.4565	34	72	0	153443	1	0		1	1	1	0	43	31	77	788	[51,766,100,811]					42	190.039	31.5901	191
1	1	1	0	22	24	681	431	[655,401,700,450]					31	222.351	38.4947	222	349	124	335528	93.0388	0.794699	0.625	27	40.6004	12.3899	41	80	4	61266	1	0		1	1	1	0	43	32	128	824	[110,790,146,848]					43	191.293	34.4755	191
1	1	1	0	22	25	598	441	[576,413,624,469]					32	159.718	30.6247	161	243	78	279985	108.083	0.83591	0.494666	28	37.0924	12.3159	37	72	0	65023	1	0		1	1	1	0	43	33	389	818	[363,794,417,841]					44	227	41.2915	229
1	1	1	0	22	26	1199	445	[1175,424,1235,467]					34	217.703	46.6628	220	352	107	422344	119.613	0.78195	0.642348	30	39.1093	12.6504	39	78	3	75872	1	0		1	1	1	0	43	34	76	830	[60,813,95,859]					45	191.294	24.6244	192
1	1	1	0	22	27	633	507	[608,486,662,531]					35	163.96	29.1538	166	243	92	276928	104.137	0.882683	0.580112	31	39.1155	12.4922	39	78	1	66066	1	0		1	1	1	0	43	35	276	843	[252,821,300,877]					47	254.101	50.731	253
1	1	1	0	22	28	998	512	[968,488,1027,538]					36	214.163	42.6324	212	329	102	452740	130.341	0.839044	0.685111	32	40.4868	12.4457	40	83	0	85589	1	0		1	1	1	0	43	36	220	849	[197,822,244,879]					49	196.513	29.7782	196
1	1	1	0	22	29	636	557	[615,535,655,587]					37	174.878	28.206	176	276	94	260218	91.744	0.874632	0.573337	33	35.7749	12.1853	36	73	0	53233	1	0		1	1	1	0	43	37	369	854	[338,832,395,876]					51	158.705	28.3961	158
1	1	1	0	22	30	928	577	[902,551,955,615]					38	107.015	21.9487	106	192	35	272033	156.729	0.812895	0.723427	34	30.2384	11.3633	30	66	0	76866	1	0		1	1	1	0	43	38	163	882	[143,859,184,905]					54	263.878	47.7032	259
1	1	1	0	22	31	1108	627	[1085,602,1135,649]					39	149.297	36.5063	153	258	56	254104	104.938	0.699633	0.745241	35	32.3278	11.783	32	76	0	55022	1	0		1	1	1	0	43	39	72	874	[48,861,98,890]					55	222.336	30.5154	223
1	1	1	0	22	32	390	647	[352,625,413,674]					40	197.466	38.1238	198	320	108	394734	123.25	0.713905	0.586632	36	36.8819	11.6159	37	76	0	73727	1	0		1	1	1	0	43	40	211	896	[189,867,231,920]					56	211.025	40.6784	213
1	1	1	0	22	33	967	649	[946,629,987,687]					41	128.162	24.3026	128	208	63	236715	113.879	0.849285	0.609079	37	32.8143	11.8321	33	66	0	60608	1	0		1	1	1	0	43	41	382	913	[357,884,406,941]					58	220.962	38.5234	224
1	1	1	0	22	34	1086	675	[1055,646,1118,703]					42	261.65	65.4551	253	455	126	721893	170.109	0.862736	0.788582	38	46.4806	13.655	46	96	8	128240	1	0		1	1	1	0	43	42	87	917	[60,899,107,942]					59	234.593	30.6854	235
1	1	1	0	22	35	366	679	[348,661,399,717]					43	294.531	60.5893	281	489	187	536047	112.214	0.654291	0.482505	39	48.4368	13.7103	47	97	10	88155	1	0		1	1	1	0	43	43	144	913	[124,899,177,929]					60	213.432	32.1764	214
1	1	1	0	22	36	434	717	[406,684,462,748]					45	269.858	49.1295	271	414	138	699471	159.812	0.817308	0.749019	41	49.5031	14.0865	50	97	0	128312	1	0		1	1	1	0	43	44	280	928	[257,906,306,954]					61	172.471	27.2514	171
1	1	1	0	22	37	1115	714	[1091,692,1139,740]					46	152.539	28.1364	152	254	87	229877	92.9155	0.720899	0.667807	42	29.357	10.4892	29	65	0	44241	0	0		1	1	1	0	43	45	53	936	[26,909,77,962]					62	238.758	32.441	241
1	1	1	0	22	38	1182	725	[1163,701,1205,750]					47	158.904	35.4921	158	258	83	226280	87.798	0.750289	0.593611	43	31.2289	11.7401	31	73	0	44470	1	0		1	1	1	0	43	46	819	935	[788,912,854,960]					63	200.543	37.9992	199
1	1	1	0	22	39	374	753	[354,724,392,773]					48	215.223	34.8335	214	318	133	272687	78.1181	0.809201	0.551055	44	36.2691	11.6425	36	76	0	45953	1	0		1	1	1	0	43	47	900	943	[871,913,928,972]					64	184.754	38.0812	186
1	1	1	0	22	40	525	748	[501,723,563,773]					49	179.613	32.5908	180	291	107	415803	142.733	0.839369	0.626565	45	33.603	11.4499	34	73	0	77791	1	0		1	1	1	0	43	48	241	951	[219,925,265,976]					65	169.52	27.4336	169
1	1	1	0	22	41	1150	751	[1130,733,1174,770]					50	181.599	33.1303	181	274	111	211926	71.9525	0.777173	0.71252	46	31.06	10.9444	31	71	0	36247	1	0		1	1	1	0	43	49	149	956	[117,926,177,989]					66	304.791	52.7647	306
1	1	1	0	22	42	1076	776	[1045,747,1106,814]					51	164.524	32.4048	166	255	61	479751	179.789	0.794756	0.751083	47	30.1351	10.9566	30	67	0	87874	1	0		1	1	1	0	43	50	103	955	[78,933,122,976]					67	299.178	47.6036	301
1	1	1	0	22	43	445	776	[416,751,472,803]					52	231.742	40.7305	231	346	131	492916	131.142	0.90215	0.791605	48	38.6718	11.6695	39	80	3	82255	1	0		1	1	1	0	43	51	375	965	[337,942,396,995]					68	162.976	33.8938	163
1	1	1	0	22	44	1254	775	[1230,752,1277,800]					53	148.898	33.5073	150	242	64	220965	91.4974	0.746271	0.56476	49	28.281	10.932	28	72	0	41969	0	0		1	1	1	0	43	52	777	978	[752,952,804,1013]					70	174.256	34.2054	175
1	1	1	0	22	45	576	785	[548,760,609,812]					54	181.86	33.2046	181	292	97	445740	151.119	0.825236	0.741853	50	31.2142	11.0074	31	70	0	76506	1	0		1	1	1	0	43	53	67	975	[48,953,86,994]					71	141.939	23.9862	142
1	1	1	0	22	46	503	798	[477,771,530,836]					55	264.964	56.9194	268	394	144	589281	137.123	0.765308	0.625848	51	46.2716	13.861	46	92	0	102908	1	0		1	1	1	0	43	54	204	984	[180,957,226,1012]					72	190.254	28.5311	190
1	1	1	0	22	47	1233	798	[1212,775,1255,829]					57	190.892	28.4473	192	273	104	280229	90.5109	0.661418	0.444813	53	35.0163	11.7196	35	72	0	51404	1	0		1	1	1	0	44	1	657	207	[639,188,678,227]					3	235.238	37.9631	236
1	1	1	0	22	48	383	804	[359,776,409,832]					58	230.769	46.3211	230	364	132	498461	133.177	0.897484	0.797388	54	38.3611	11.9588	38	90	0	82860	1	0		1	1	1	0	44	2	665	242	[648,218,685,260]					5	186.24	33.0859	188
1	1	1	0	22	49	1155	807	[1123,776,1189,840]					59	158.824	27.1818	158	264	85	494260	191.873	0.743547	0.782154	55	21.2709	9.52785	21	54	0	66195	0	0		1	1	1	0	44	3	624	249	[601,230,644,269]					6	162.166	32.4793	163
1	1	1	0	22	50	1210	823	[1190,790,1230,843]					60	177.766	26.0593	179	255	108	274471	95.1968	0.701141	0.575853	56	32.649	11.0883	33	69	0	50410	1	0		1	1	1	0	44	4	634	407	[618,386,650,430]					8	221.537	36.3337	220
1	1	1	0	22	51	621	822	[591,803,644,859]					62	184.355	32.42	183	293	102	321330	107.466	0.661336	0.505462	58	33.2083	11.4447	33	69	0	57882	1	0		1	1	1	0	44	5	345	418	[321,391,374,460]					9	171.634	29.6208	175
1	1	1	0	22	52	456	846	[419,818,487,875]					64	228.218	34.9647	228	379	145	661832	178.802	0.920644	0.735448	60	44.3352	12.1318	44	89	2	128572	1	0		1	1	1	0	44	6	669	430	[645,409,697,464]					10	263.579	43.9218	266
1	1	1	0	22	53	597	848	[569,829,621,867]					66	225.514	39.1082	227	335	128	354508	96.9231	0.888294	0.672466	62	34.3874	10.7459	34	74	0	54057	1	0		1	1	1	0	44	7	775	438	[757,419,808,459]					11	168.848	27.7361	169
1	1	1	0	22	54	1192	865	[1169,848,1214,882]					67	184.108	33.7035	183	284	103	207306	69.4246	0.767346	0.661461	63	33.3126	11.7582	33	75	0	37510	1	0		1	1	1	0	44	8	704	465	[685,434,726,489]					12	178.884	29.3507	181
1	1	1	0	22	55	1238	881	[1213,860,1263,908]					68	147.009	25.8637	146	231	84	266674	111.844	0.731722	0.740171	64	26.5717	9.83993	26	59	0	48201	0	0		1	1	1	0	44	9	827	463	[803,442,850,488]					13	193.337	43.5142	189
1	1	1	0	22	56	495	887	[470,865,525,911]					69	234.352	35.1809	235	357	135	440816	115.975	0.864644	0.704578	65	45.6895	12.2693	46	84	4	85942	1	0		1	1	1	0	44	10	659	471	[635,448,689,498]					14	270.36	48.3228	277
1	1	1	0	22	57	567	890	[542,864,597,917]					70	195.017	37.5917	198	307	81	414411	131.019	0.876751	0.748425	66	39.2955	12.1539	39	80	0	83503	1	0		1	1	1	0	44	11	394	476	[358,452,424,505]					15	181.469	30.4907	181
1	1	1	0	22	58	368	908	[348,888,390,948]					71	151.821	29.2121	153	253	74	315788	128.244	0.854058	0.604619	67	30.4909	11.6677	30	75	0	63421	1	0		1	1	1	0	44	12	796	493	[764,466,824,518]					16	244.737	42.7868	248
1	1	1	0	22	59	1262	915	[1236,899,1287,933]					72	172.882	33.4052	173	260	91	235119	83.8521	0.758722	0.580101	68	28.636	10.2023	29	61	0	38945	0	0		1	1	1	0	44	13	573	493	[543,470,605,518]					18	200.598	36.085	200
1	1	1	0	22	60	1303	919	[1282,899,1323,939]					73	165.387	37.5538	163	266	78	194826	72.6307	0.736462	0.69863	69	35.7742	12.0725	35	74	0	42142	1	0		1	1	1	0	44	14	446	506	[416,476,475,537]					19	182.163	36.4057	183
1	1	1	0	22	61	1190	922	[1170,903,1211,940]					74	176.533	37.2061	175	294	95	189949	66.3418	0.866218	0.66195	70	34.5901	11.7184	35	74	3	37219	1	0		1	1	1	0	44	15	713	499	[687,483,736,521]					20	206.6	33.8654	205
1	1	1	0	22	62	434	933	[405,906,465,961]					75	275.586	48.2603	274	464	159	672431	150.44	0.930175	0.730924	71	48.2701	12.6203	48	90	2	117779	1	0		1	1	1	0	44	16	860	506	[840,486,883,529]					21	182.177	33.7612	182
1	1	1	0	22	63	141	949	[118,929,179,974]					77	139.99	27.0387	140	222	67	276201	121.647	0.902056	0.573914	73	30.1282	11.2774	30	69	0	59443	1	0		1	1	1	0	44	17	825	526	[803,500,850,556]					22	243.106	47.0003	244
1	1	1	0	22	64	1264	965	[1245,949,1282,984]					78	192.775	38.2122	192	292	102	190269	60.8544	0.806993	0.710634	74	28.8419	10.3168	28	64	0	28467	0	0		1	1	1	0	44	18	612	535	[587,512,638,558]					23	228.412	43.9845	228
1	1	1	0	22	65	457	968	[414,942,487,1000]					79	224.445	72.0751	212	419	93	537545	147.666	0.771138	0.493685	75	41.8367	15.1076	41	102	0	100199	1	0		1	1	1	0	44	19	347	540	[321,515,389,567]					24	165.008	34.2515	167
1	1	1	0	22	66	988	984	[965,962,1024,1012]					81	251.803	67.2117	247	452	117	508139	124.422	0.68409	0.570677	77	26.5416	11.1071	26	67	0	53561	0	0		1	1	1	0	44	20	740	546	[705,521,759,561]					25	176.414	25.8716	175
1	1	1	0	22	67	260	981	[223,962,285,999]					82	152.547	33.1333	153	258	71	271838	109.871	0.850244	0.533688	78	34.4798	12.2519	34	77	0	61443	1	0		1	1	1	0	44	21	868	547	[849,527,892,591]					26	149.093	25.4325	150
1	1	1	0	23	1	482	29	[457,6,509,71]					1	193.991	33.9663	195	291	104	463638	147.358	0.849624	0.586905	1	33.769	11.4729	34	77	0	80708	1	0		1	1	1	0	44	22	781	569	[751,538,807,595]					27	166.04	28.264	164
1	1	1	0	23	2	60	202	[35,180,90,225]					2	255.194	39.2738	258	363	137	472365	114.125	0.875754	0.735215	2	42.8336	12.6238	43	89	4	79285	1	0		1	1	1	0	44	23	1086	604	[1063,573,1117,634]					28	286.104	46.5075	288
1	1	1	0	23	3	105	259	[86,240,137,280]					5	214.798	50.2387	212	367	109	343677	98.6495	0.862039	0.673307	3	36.9731	12.1362	37	76	2	59157	1	0		1	1	1	0	44	24	821	597	[796,571,852,623]					29	176.977	35.8116	177
1	1	1	0	23	4	52	280	[26,256,77,304]					6	204.42	34.6958	206	326	107	370205	111.659	0.919091	0.647738	4	38.1441	11.6854	39	81	0	69079	1	0		1	1	1	0	44	25	729	602	[702,580,751,627]					30	226.355	38.3627	225
1	1	1	0	23	5	139	291	[118,267,164,326]					7	251.135	47.1052	257	362	145	493229	121.092	0.782423	0.638877	5	42.6334	12.0262	43	90	5	83732	1	0		1	1	1	0	44	26	783	614	[764,593,808,633]					31	159.692	26.6444	159
1	1	1	0	23	6	83	294	[61,270,100,314]					8	204.26	32.501	205	314	109	233265	70.4111	0.79466	0.615253	6	39.1629	11.6563	39	73	3	44724	1	0		1	1	1	0	44	27	860	629	[836,602,884,654]					32	219.27	38.4842	219
1	1	1	0	23	7	121	333	[99,303,142,352]					10	205.395	33.2256	204	300	122	277899	83.4205	0.695419	0.582419	7	43.4109	12.4899	43	84	2	58735	1	0		1	1	1	0	44	28	684	635	[664,614,704,661]					33	182.126	36.2041	184
1	1	1	0	23	8	175	346	[156,322,192,382]					11	218.656	34.3465	218	322	136	355098	100.129	0.727837	0.496205	8	44.8171	12.7038	45	86	7	72783	1	0		1	1	1	0	44	29	781	670	[749,640,818,703]					34	143.571	24.3549	143
1	1	1	0	23	9	54	360	[24,331,84,387]					12	265.45	55.3663	258	421	140	617703	143.473	0.795664	0.7	9	49.7271	13.7233	49	97	5	115715	1	0		1	1	1	0	44	30	733	664	[715,646,751,687]					35	214.703	37.7929	213
1	1	1	0	23	10	134	373	[117,350,153,400]					13	267.529	53.9018	266	404	139	346717	79.9061	0.79292	0.569593	10	45.9784	14.2913	46	94	0	59588	1	0		1	1	1	0	44	31	691	690	[672,670,716,723]					36	154.217	27.3388	156
1	1	1	0	23	11	98	411	[72,379,128,442]					14	303.521	66.5197	301	463	145	800689	162.648	0.779256	0.70035	11	49.8112	15.7246	49	101	0	131402	1	0		1	1	1	0	44	32	743	735	[717,707,766,758]					37	136.398	25.1332	138
1	1	1	0	23	12	156	427	[129,401,181,452]					16	300.268	60.1747	307	460	171	559700	114.927	0.872826	0.69411	12	42.4431	13.1061	42	87	4	79114	1	0		1	1	1	0	44	33	502	915	[459,864,539,943]					38	179.028	46.5002	175
1	1	1	0	23	13	994	435	[972,414,1018,456]					17	179.526	30.9126	182	267	96	264262	90.7575	0.795335	0.807585	13	36.4178	11.6978	37	77	1	53607	1	0		1	1	1	0	44	34	368	936	[338,915,392,967]					39	202.051	39.0605	201
1	1	1	0	23	14	900	548	[845,518,932,596]					18	257.121	50.0833	257	427	143	1167070	279.856	0.808633	0.561904	14	43.2877	12.0894	43	83	7	196483	1	0		1	1	1	0	44	35	325	957	[305,939,343,979]					40	241.546	52.3493	245
1	1	1	0	23	15	364	546	[340,523,392,573]					19	186.566	42.0777	185	300	86	326863	108.021	0.766843	0.601154	15	39.3196	13.2538	40	89	2	68888	1	0		1	1	1	0	44	36	520	968	[488,939,562,994]					41	274.36	55.5492	270
1	1	1	0	23	16	390	567	[370,543,424,588]					20	213.094	44.7487	212	345	105	336049	97.2314	0.828349	0.580023	16	42.551	13.5068	42	89	1	67103	1	0		1	1	1	0	44	37	389	984	[366,954,412,1008]					42	192.584	34.1699	193
1	1	1	0	23	17	663	566	[630,542,688,592]					21	254.658	49.0101	262	379	140	537073	130.032	0.866903	0.656204	17	41.0422	12.3178	41	79	3	86558	1	0		1	1	1	0	44	38	493	994	[476,972,524,1016]					43	245.423	53.6631	244
1	1	1	0	23	18	810	592	[790,571,829,633]					23	261.363	49.3704	259	433	145	504430	118.996	0.834794	0.553837	19	47.214	12.5393	47	86	10	91123	1	0		1	1	1	0	45	1	93	61	[71,39,120,87]					3	138.63	28.7176	140
1	1	1	0	23	19	654	604	[636,583,677,625]					24	214.398	43.7667	216	336	112	262638	75.5285	0.754027	0.729459	20	34.1208	10.3408	34	71	3	41798	1	0		1	1	1	0	45	2	210	129	[184,104,234,160]					7	140.973	26.9746	142
1	1	1	0	23	20	863	628	[832,599,892,657]					25	229.222	39.6241	229	335	115	570762	153.523	0.859126	0.700136	21	43.0679	11.8714	43	82	0	107239	1	0		1	1	1	0	45	3	91	131	[61,107,125,155]					8	137.187	28.608	138
1	1	1	0	23	21	585	624	[564,593,619,650]					26	140.746	27.0142	137	258	76	246868	108.145	0.60969	0.576156	22	45.5502	12.079	45	93	12	79895	1	0		1	1	1	0	45	4	153	132	[114,110,180,156]					9	162.977	28.5973	163
1	1	1	0	23	22	573	668	[546,644,608,694]					27	265.904	53.3373	270	436	131	620355	143.843	0.811794	0.677032	23	49.1329	13.2185	49	87	11	114627	1	0		1	1	1	0	45	5	40	147	[13,118,75,174]					10	112.061	27.1475	109
1	1	1	0	23	23	691	695	[667,674,712,723]					28	200.722	35.1702	201	303	117	292653	89.8944	0.893994	0.586537	24	33.9129	11.4155	34	76	0	49445	1	0		1	1	1	0	45	6	543	179	[517,158,570,208]					11	295.675	55.9567	300
1	1	1	0	23	24	1152	701	[1128,678,1175,744]					29	200.445	33.727	202	331	114	485277	149.269	0.740804	0.597587	25	37.4275	11.6769	37	83	0	90612	1	0		1	1	1	0	45	7	515	211	[497,185,537,235]					13	174.972	29.226	175
1	1	1	0	23	25	1202	702	[1178,681,1221,725]					30	169.807	28.2205	169	256	101	233485	84.7769	0.718162	0.757742	26	28.2509	10.1187	28	59	0	38845	0	0		1	1	1	0	45	8	563	214	[540,193,588,236]					14	299.145	50.0544	299
1	1	1	0	23	26	627	742	[602,707,653,770]					32	246.45	45.3587	249	383	135	613413	153.462	0.869842	0.718132	28	36.7079	11.9543	37	81	0	91366	1	0		1	1	1	0	45	9	85	240	[50,214,116,269]					15	163.904	40.1063	162
1	1	1	0	23	27	690	745	[668,721,716,763]					33	187.827	33.0239	187	290	115	276294	90.6959	0.788849	0.629258	29	30.3209	10.4718	30	77	0	44602	1	0		1	1	1	0	45	10	1053	268	[1010,237,1083,303]					17	66.9176	14.6798	67
1	1	1	0	23	28	1221	744	[1200,723,1241,768]					34	171.566	28.1966	173	277	93	233502	83.9137	0.771162	0.633187	30	28.6642	10.3769	29	60	0	39012	0	0		1	1	1	0	45	11	1112	321	[1075,286,1165,359]					18	70.7408	15.1023	71
1	1	1	0	23	29	515	749	[492,724,542,773]					35	219.601	38.034	223	332	114	398796	111.967	0.859672	0.777343	31	46.6338	13.5332	47	89	0	84687	1	0		1	1	1	0	45	12	1199	379	[1165,350,1237,410]					19	143.011	25.3593	144
1	1	1	0	23	30	1228	791	[1202,761,1251,822]					36	219.341	38.7909	221	320	125	488034	137.184	0.814935	0.671919	32	35.2755	11.1294	35	76	0	78488	1	0		1	1	1	0	45	13	1290	387	[1257,357,1322,417]					20	147.993	28.4294	148
1	1	1	0	23	31	974	788	[941,763,1005,815]					37	184.191	35.4427	186	278	93	457899	153.277	0.86375	0.724307	33	33.0491	11.0039	33	74	0	82160	1	0		1	1	1	0	45	14	1224	438	[1197,410,1252,465]					21	182.072	34.3032	182
1	1	1	0	23	32	1133	800	[1102,770,1168,847]					38	169.384	30.89	169	265	90	556933	202.725	0.767962	0.54823	34	29.3385	10.9131	29	75	0	96465	0	0		1	1	1	0	45	15	1306	450	[1277,423,1332,480]					22	175.64	35.1105	178
1	1	1	0	23	33	540	804	[514,780,566,829]					39	173.794	31.0409	176	265	95	341505	121.154	0.880443	0.780804	35	38.0758	12.3252	38	78	0	74819	1	0		1	1	1	0	45	16	1167	473	[1147,455,1188,490]					23	163.614	28.7819	163
1	1	1	0	23	34	1071	829	[1037,799,1122,867]					40	164.991	30.7202	165	258	72	561793	209.938	0.776068	0.44914	36	26.185	10.3891	26	65	0	89160	0	0		1	1	1	0	45	17	1055	493	[1036,473,1075,519]					24	202.308	41.5854	202
1	1	1	0	23	35	956	834	[932,814,981,858]					41	170.454	30.8497	173	270	85	255852	92.5456	0.774246	0.610871	37	26.6262	10.4209	26	63	0	39966	0	0		1	1	1	0	45	18	1256	509	[1230,482,1283,537]					25	189.518	33.4565	187
1	1	1	0	23	36	1042	857	[1018,839,1071,876]					42	180.242	34.5492	181	276	95	231971	79.3512	0.783102	0.58285	38	28.4872	10.7075	29	64	0	36663	0	0		1	1	1	0	45	19	1114	521	[1092,496,1137,542]					27	202.035	29.933	204
1	1	1	0	23	37	1238	866	[1212,842,1261,891]					43	250.463	44.3125	251	393	144	420277	103.459	0.732056	0.623461	39	37.4434	11.2915	37	80	1	62830	1	0		1	1	1	0	45	20	1061	537	[1035,513,1090,566]					28	204.004	38.3844	199
1	1	1	0	23	38	1140	875	[1116,853,1168,899]					44	177.61	33.692	179	276	103	307621	106.788	0.721245	0.688831	40	29.2587	10.5259	29	60	0	50676	0	0		1	1	1	0	45	21	1146	550	[1109,520,1177,583]					29	184.139	39.7476	178
1	1	1	0	23	39	1182	878	[1163,862,1212,900]					45	238.613	46.5909	232	367	140	295403	76.33	0.630121	0.591034	41	35.9943	11.5198	36	78	3	44561	1	0		1	1	1	0	45	22	1283	551	[1250,523,1315,587]					30	114.708	21.1962	116
1	1	1	0	23	40	1101	889	[1085,870,1118,912]					46	227.958	40.1329	229	346	136	227046	61.4093	0.725241	0.618321	42	35.6185	11.2184	36	70	1	35476	1	0		1	1	1	0	45	23	1207	565	[1182,538,1233,593]					31	200.045	37.3111	200
1	1	1	0	23	41	1153	929	[1131,896,1175,968]					47	243.83	59.1657	233	417	101	517407	130.834	0.688725	0.520063	43	42.3501	13.966	42	98	0	89867	1	0		1	1	1	0	45	24	1081	590	[1055,564,1107,617]					32	226.878	45.3413	224
1	1	1	0	23	42	1187	915	[1168,894,1214,938]					48	216.919	41.6358	214	338	130	293057	83.2972	0.684612	0.502477	44	43.6899	12.632	44	82	2	59025	1	0		1	1	1	0	45	25	1128	602	[1102,574,1155,629]					33	203.437	48.4809	196
1	1	1	0	23	43	1123	957	[1100,931,1154,981]					50	229.868	34.8305	230	321	134	426865	114.495	0.810435	0.656913	46	39.5617	11.5052	39	86	4	73466	1	0		1	1	1	0	45	26	1178	606	[1152,585,1222,630]					34	121.608	25.018	123
1	1	1	0	23	44	1213	966	[1191,940,1239,995]					51	251.616	45.0036	252	391	147	467754	114.618	0.757386	0.578481	47	40.2625	11.9366	40	93	2	74848	1	0		1	1	1	0	45	27	896	683	[870,657,923,716]					35	196.653	40.2099	196
1	1	1	0	23	45	991	977	[970,957,1016,999]					53	174.549	31.4681	174	275	99	256413	90.5726	0.897915	0.763015	48	27.9558	10.704	28	64	0	41067	0	0		1	1	1	0	45	28	794	709	[769,685,830,735]					36	197.164	33.7524	200
1	1	1	0	23	46	1029	996	[1002,974,1057,1018]					54	162.118	27.3569	163	258	91	270900	103.027	0.856939	0.657271	49	26.6098	10.1892	27	60	0	44465	0	0		1	1	1	0	45	29	917	744	[885,716,947,771]					37	149.181	27.1622	151
1	1	1	0	24	1	499	29	[478,4,521,58]					10	123.031	19.5059	124	187	70	237203	118.873	0.877136	0.737556	1	29.7982	10.7482	29	66	0	57451	0	0		1	1	1	0	45	30	840	754	[811,729,875,782]					38	155.122	26.9791	156
1	1	1	0	24	2	951	34	[931,11,973,58]					11	132.048	27.1732	134	211	56	199260	93.0388	0.813436	0.785235	2	32.8118	11.2152	33	70	0	49513	1	0		1	1	1	0	45	31	252	850	[226,826,275,887]					40	216.445	37.5738	221
1	1	1	0	24	3	308	39	[286,13,334,63]					12	145.942	25.5065	146	224	80	252333	106.603	0.829183	0.669803	3	37.8641	12.041	38	82	0	65467	1	0		1	1	1	0	45	32	577	883	[545,853,613,918]					41	150.027	30.5178	151
1	1	1	0	24	4	354	38	[332,16,378,66]					13	171.563	27.4908	172	280	85	288741	103.767	0.74873	0.671195	4	39.5264	12.4636	40	81	2	66523	1	0		1	1	1	0	45	33	303	894	[257,867,332,922]					42	158.059	33.5113	159
1	1	1	0	24	5	768	35	[744,20,783,54]					14	190.31	45.6518	185	336	110	192023	62.2108	0.833865	0.68443	5	26.328	10.4798	26	58	0	26565	0	0		1	1	1	0	45	34	1304	957	[1273,932,1337,985]					43	132.554	25.4534	133
1	1	1	0	24	6	145	55	[122,31,168,79]					15	125.973	26.1744	127	212	54	215413	105.432	0.836185	0.845817	6	30.7877	11.6279	31	68	0	52647	1	0		1	1	1	0	46	1	231	46	[203,16,261,76]					2	204.713	37.0676	203
1	1	1	0	24	7	215	54	[190,31,237,78]					16	126.308	25.6143	127	197	52	203734	99.451	0.839402	0.765041	7	28.3472	11.263	28	66	0	45724	0	0		1	1	1	0	46	2	103	51	[74,25,135,79]					3	178.994	33.1297	180
1	1	1	0	24	8	826	57	[806,36,861,81]					17	138.6	26.708	141	209	67	225640	100.376	0.760446	0.632745	8	34.7371	11.8373	34	76	0	56552	1	0		1	1	1	0	46	3	853	51	[826,28,880,76]					4	127.856	27.4238	127
1	1	1	0	24	9	867	53	[850,36,898,71]					18	179.898	37.6554	181	285	91	233507	80.0294	0.888454	0.641846	9	32.171	11.1571	33	65	0	41758	1	0		1	1	1	0	46	4	934	53	[914,34,973,73]					5	119.958	23.0227	119
1	1	1	0	24	10	932	80	[908,61,958,101]					19	158.233	28.0142	159	260	96	198108	77.1932	0.745419	0.482555	10	33.6262	11.2437	33	81	0	42100	1	0		1	1	1	0	46	5	193	94	[166,68,223,122]					6	213.041	35.1879	211
1	1	1	0	24	11	509	101	[486,77,531,142]					20	112.5	21.536	113	187	54	249525	136.753	0.778335	0.606012	11	28.8233	10.9187	29	68	0	63930	0	0		1	1	1	0	46	6	139	126	[114,102,174,152]					8	191.875	35.0713	194
1	1	1	0	24	12	112	100	[91,81,131,127]					21	144.062	26.574	145	244	72	206153	88.2296	0.84777	0.765241	12	33.3047	12.3621	33	74	0	47659	1	0		1	1	1	0	46	7	53	166	[25,137,81,196]					9	185.218	32.0897	188
1	1	1	0	24	13	923	113	[896,96,945,129]					22	155.102	36.0876	154	255	77	187673	74.6037	0.761046	0.574279	13	30.3397	10.9651	30	63	0	36711	1	0		1	1	1	0	46	8	666	164	[643,139,689,188]					10	133.389	26.0736	134
1	1	1	0	24	14	464	129	[434,102,493,156]					23	137.254	26.3216	137	241	62	333528	149.824	0.874484	0.756511	14	34.279	11.5946	34	73	0	83298	1	0		1	1	1	0	46	9	719	175	[693,148,745,200]					11	116.818	21.578	116
1	1	1	0	24	15	350	165	[321,139,378,197]					24	163.533	31.3475	162	257	76	365332	137.739	0.890161	0.567217	15	34.9266	11.343	35	74	0	78026	1	0		1	1	1	0	46	10	496	188	[471,164,525,212]					12	109.602	22.5356	109
1	1	1	0	24	16	402	225	[375,199,430,255]					26	169.083	28.3423	170	263	97	381114	138.972	0.842616	0.788975	17	37.0182	11.8581	37	77	0	83439	1	0		1	1	1	0	46	11	769	203	[738,174,797,235]					13	145.173	28.3911	147
1	1	1	0	24	17	360	251	[334,225,386,275]					27	142.959	25.1677	141	222	69	266761	115.05	0.830139	0.649646	18	32.9234	10.7856	33	75	1	61435	1	0		1	1	1	0	46	12	126	210	[99,181,155,240]					15	177.009	31.9137	180
1	1	1	0	24	18	316	268	[291,243,340,298]					28	156.845	29.0769	158	258	84	308044	121.092	0.849301	0.767367	19	32.5407	11.5352	33	69	0	63910	1	0		1	1	1	0	46	13	796	243	[769,215,821,274]					16	175.883	30.9569	178
1	1	1	0	24	19	1322	274	[1295,247,1349,298]					29	106.655	19.4379	107	174	43	190059	109.871	0.678758	0.590392	20	25.7469	10.1683	26	60	0	45881	0	0		1	1	1	0	46	14	744	294	[718,268,773,325]					17	140.335	24.8504	141
1	1	1	0	24	20	550	275	[520,251,576,300]					30	123.65	24.9439	123	215	65	250762	125.038	0.916487	0.727742	21	33.2885	12.017	33	75	0	67509	1	0		1	1	1	0	46	15	781	303	[761,286,812,338]					18	143.687	30.6927	146
1	1	1	0	24	21	265	296	[237,271,297,320]					31	215.439	36.1811	216	330	110	498526	142.672	0.872574	0.686406	22	39.9905	12.0771	40	80	0	92538	1	0		1	1	1	0	46	16	989	328	[961,300,1018,359]					19	282.95	59.9757	287
1	1	1	0	24	22	1284	302	[1256,273,1313,327]					32	100.088	20.6861	101	171	41	195071	120.167	0.758678	0.577864	23	23.943	10.0544	24	60	0	46665	0	0		1	1	1	0	46	17	805	325	[780,303,832,352]					20	247.085	44.7816	249
1	1	1	0	24	23	420	348	[395,326,449,371]					33	134.311	28.4972	133	221	65	246730	113.262	0.794129	0.747894	24	34.251	11.6369	34	73	1	62919	1	0		1	1	1	0	46	18	1234	487	[1213,468,1254,512]					22	205.021	38.5471	206
1	1	1	0	24	24	267	346	[246,328,304,365]					34	157.558	27.6677	157	250	91	267534	104.692	0.81438	0.551867	25	37.5018	12.0171	37	83	0	63678	1	0		1	1	1	0	46	19	1287	742	[1251,669,1325,779]					25	265.197	79.4574	267
1	1	1	0	24	25	358	353	[328,331,384,378]					35	138.405	26.929	136	222	76	258956	115.358	0.84342	0.634641	26	33.4351	11.5085	33	76	0	62557	1	0		1	1	1	0	46	20	1185	700	[1146,672,1213,731]					26	227.901	47.9917	231
1	1	1	0	24	26	234	366	[208,343,259,392]					36	154.783	27.983	156	238	76	269477	107.343	0.845027	0.70284	27	36.9592	11.6857	37	79	0	64346	1	0		1	1	1	0	46	21	1248	710	[1229,691,1269,733]					28	280.032	43.2063	288
1	1	1	0	24	27	507	408	[482,377,533,435]					37	160.775	27.1927	163	243	78	370587	142.117	0.894166	0.749596	28	35.5262	11.7881	36	77	0	81888	1	0		1	1	1	0	46	22	295	716	[274,700,316,735]					29	191.309	33.3443	192
1	1	1	0	24	28	307	404	[281,384,343,425]					38	161.414	30.9954	160	256	83	345425	131.944	0.822867	0.574657	29	35.7402	12.0196	36	78	0	76484	1	0		1	1	1	0	46	23	1166	745	[1140,725,1194,767]					31	271.319	47.1838	272
1	1	1	0	24	29	229	415	[205,385,256,466]					39	173.111	41.0886	169	318	67	520544	185.399	0.771087	0.49965	30	41.8221	14.1798	41	106	0	125759	1	0		1	1	1	0	46	24	322	754	[303,736,342,775]					32	206.231	37.8889	207
1	1	1	0	24	30	443	439	[417,416,473,465]					40	152.069	28.4219	151	254	90	304594	123.497	0.812996	0.689425	31	35.973	12.0265	36	72	0	72054	1	0		1	1	1	0	46	25	1232	771	[1205,747,1262,796]					34	211.725	35.3392	216
1	1	1	0	24	31	290	441	[271,423,319,460]					41	171.469	33.8791	170	271	91	240914	86.6266	0.890134	0.697405	32	37.6399	12.4208	38	80	0	52884	1	0		1	1	1	0	46	26	1263	794	[1236,775,1298,815]					36	161.973	33.9701	164
1	1	1	0	24	32	385	455	[350,431,414,478]					42	133.821	25.7182	133	228	71	298154	137.369	0.888779	0.642475	33	30.7805	11.3048	31	68	0	68579	1	0		1	1	1	0	46	27	1186	807	[1159,778,1212,833]					37	219.43	40.3212	217
1	1	1	0	24	33	439	481	[413,459,469,503]					43	170.892	28.7966	173	258	92	308289	111.227	0.875779	0.604406	34	37.4917	12.4348	38	77	0	67635	1	0		1	1	1	0	46	28	1152	829	[1130,785,1175,861]					38	220.497	45.0541	219
1	1	1	0	24	34	519	504	[493,481,547,528]					44	145.578	27.3233	146	228	75	263496	111.597	0.833222	0.680405	35	37.7243	12.8728	38	76	0	68281	1	0		1	1	1	0	46	29	1310	806	[1287,785,1334,830]					39	137.496	20.2311	138
1	1	1	0	24	35	468	521	[440,496,501,549]					45	140.799	30.9136	139	239	61	316093	138.418	0.835203	0.675157	36	33.5198	11.7527	34	71	0	75252	1	0		1	1	1	0	46	30	520	869	[493,846,558,896]					40	227.415	36.5523	228
1	1	1	0	24	36	329	528	[310,502,347,562]					46	141.13	29.5817	140	238	59	251211	109.748	0.837236	0.552797	37	35.7225	12.2863	36	77	0	63586	1	0		1	1	1	0	46	31	466	870	[449,852,484,890]					41	163.804	30.2141	161
1	1	1	0	24	37	1152	624	[1122,589,1181,658]					48	221.127	47.9915	220	385	109	679524	189.469	0.851668	0.769453	39	40.0511	12.0641	40	173	1	123077	1	0		1	1	1	0	46	32	568	945	[537,913,601,976]					42	259.528	41.9993	259
1	1	1	0	24	38	1160	717	[1137,678,1181,749]					49	171.521	32.5275	174	268	80	413194	148.529	0.822015	0.536219	40	31.2752	11.4616	31	76	0	75342	1	0		1	1	1	0	46	33	488	943	[462,916,514,969]					43	245.82	40.7562	244
1	1	1	0	24	39	1206	812	[1189,791,1232,852]					51	230.544	56.4211	229	382	112	393770	105.308	0.817198	0.450124	42	42.9813	14.5412	43	90	0	73412	1	0		1	1	1	0	46	34	512	983	[493,964,540,1002]					45	177.315	31.9141	176
1	1	1	0	24	40	1036	830	[1007,805,1066,857]					52	215.98	40.7508	216	342	101	495242	141.377	0.798634	0.635078	43	39.1984	12.0925	39	93	4	89882	1	0		1	1	1	0	46	35	578	996	[555,975,598,1018]					46	159.112	35.8145	160
1	1	1	0	24	41	702	841	[667,814,732,872]					53	191.562	41.4151	191	326	95	505914	162.833	0.766707	0.679779	44	35.1889	11.7681	35	73	0	92934	1	0		1	1	1	0	47	1	193	46	[167,21,217,73]					4	160.274	24.3315	161
1	1	1	0	24	42	633	843	[612,821,664,867]					54	213.363	36.537	217	315	103	336260	97.1698	0.847714	0.693696	45	40.809	11.4136	40	81	0	64315	1	0		1	1	1	0	47	2	249	61	[222,38,274,85]					5	174.547	32.2916	175
1	1	1	0	24	43	750	891	[718,854,787,949]					56	126.065	22.3351	126	197	60	606625	296.688	0.758914	0.597162	47	36.1812	11.8647	36	89	0	174104	1	0		1	1	1	0	47	3	1005	87	[979,62,1029,128]					6	138.824	28.701	140
1	1	1	0	24	44	596	886	[574,867,616,908]					57	200.984	35.7036	203	325	113	249622	76.5767	0.835273	0.632876	48	39.8623	12.3053	40	78	0	49509	1	0		1	1	1	0	47	4	213	118	[189,95,237,144]					7	171.846	32.6585	176
1	1	1	0	24	45	1257	905	[1228,872,1277,934]					58	184.581	38.1068	181	302	93	361595	120.784	0.619607	0.48927	49	32.0271	11.2065	32	112	0	62741	1	0		1	1	1	0	47	5	633	130	[606,98,659,164]					8	111.735	25.6812	111
1	1	1	0	24	46	1179	896	[1149,873,1205,923]					59	193.655	32.2219	193	297	102	365815	116.468	0.790811	0.697681	50	33.7115	11.0619	34	71	1	63681	1	0		1	1	1	0	47	6	845	131	[818,107,897,160]					9	158.472	33.1174	159
1	1	1	0	24	47	546	903	[527,877,565,938]					60	138.57	25.7022	139	228	77	245684	109.316	0.811386	0.558341	51	29.7738	11.0537	30	65	0	52789	0	0		1	1	1	0	47	7	982	153	[958,121,1005,188]					10	138.085	23.7304	138
1	1	1	0	24	48	635	903	[611,883,658,921]					61	200.658	41.4137	202	307	100	263464	80.9542	0.878509	0.637041	52	34.4608	11.1765	34	70	1	45247	1	0		1	1	1	0	47	8	792	151	[767,128,836,178]					11	187.231	37.305	186
1	1	1	0	24	49	696	919	[662,887,724,948]					62	149.514	33.2281	150	259	65	387541	159.812	0.706295	0.664364	53	29.7867	11.2793	30	68	0	77207	0	0		1	1	1	0	47	9	666	167	[640,140,691,201]					12	222.25	36.5389	221
1	1	1	0	24	50	976	920	[950,890,1000,946]					63	159.144	33.9218	156	271	79	345024	133.67	0.874852	0.799819	54	29.4958	10.9009	29	65	0	63947	0	0		1	1	1	0	47	10	1146	168	[1114,146,1172,196]					14	111.194	20.3692	113
1	1	1	0	24	51	1058	915	[1028,896,1083,936]					64	286.769	76.2515	271	558	136	424992	91.3741	0.851224	0.594837	55	24.8482	9.91118	25	54	0	36825	0	0		1	1	1	0	47	11	714	187	[694,168,740,209]					16	178.993	26.9917	180
1	1	1	0	24	52	1151	910	[1131,894,1173,930]					65	202.89	40.816	198	339	112	216686	65.8485	0.784433	0.638345	56	37.823	11.9393	37	74	0	40395	1	0		1	1	1	0	47	12	1193	202	[1164,174,1222,229]					17	163.7	28.8049	165
1	1	1	0	24	53	842	949	[809,913,873,984]					66	121.766	23.3787	122	205	58	383808	194.34	0.784393	0.645398	57	32.8553	10.9375	33	71	0	103560	1	0		1	1	1	0	47	13	588	203	[557,175,617,242]					18	182.992	33.6852	185
1	1	1	0	24	54	925	935	[907,915,951,972]					67	150.947	25.0495	151	235	72	206345	84.2837	0.650993	0.4346	58	32.2999	10.7325	33	71	0	44154	1	0		1	1	1	0	47	14	837	199	[818,182,855,224]					19	186.391	34.2157	186
1	1	1	0	24	55	1213	937	[1192,919,1234,958]					68	184.049	28.6199	180	284	123	185337	62.0875	0.692484	0.574811	59	35.5094	11.8083	35	80	2	35758	1	0		1	1	1	0	47	15	518	204	[494,187,546,234]					20	213.194	35.6643	215
1	1	1	0	24	56	629	949	[612,934,659,970]					71	186.68	32.9935	189	292	101	235963	77.9331	0.801198	0.552474	62	32.8734	11.0271	33	63	1	41552	1	0		1	1	1	0	47	16	1010	227	[980,186,1040,263]					21	134.752	27.8888	135
1	1	1	0	24	57	1036	967	[1005,934,1085,1009]					73	216.853	44.7827	216	374	91	853100	242.554	0.75406	0.584458	64	30.165	10.8992	30	73	0	118669	1	0		1	1	1	0	47	17	1115	223	[1088,195,1145,256]					22	111.292	21.2826	113
1	1	1	0	24	58	131	957	[111,939,159,978]					74	185.774	45.2134	184	299	79	230545	76.515	0.766252	0.608767	65	34.0379	12.3452	34	70	0	42241	1	0		1	1	1	0	47	18	658	216	[640,198,684,234]					23	193.235	30.4657	194
1	1	1	0	24	59	912	967	[888,945,933,1011]					76	179.63	34.4328	183	275	93	399676	137.184	0.82549	0.607332	66	21.7663	10.1195	21	61	0	48430	0	0		1	1	1	0	47	19	801	221	[779,200,822,255]					24	151.699	29.7214	152
1	1	1	0	24	60	59	976	[35,951,86,1002]					78	193.698	41.5908	193	319	90	369188	117.516	0.884192	0.726899	68	33.4816	11.549	34	77	0	63816	1	0		1	1	1	0	47	20	687	233	[658,213,714,255]					25	183.395	26.4618	183
1	1	1	0	24	61	201	978	[178,955,227,1005]					79	240.754	52.5632	239	381	122	479101	122.695	0.899914	0.845603	69	40.3467	12.7718	40	84	1	80290	1	0		1	1	1	0	47	21	530	241	[498,214,563,272]					26	258.67	52.7294	258
1	1	1	0	24	62	1099	994	[1066,961,1133,1018]					81	212.352	37.1768	210	345	125	420456	122.079	0.684418	0.624219	71	34.6934	11.8541	34	77	0	68693	1	0		1	1	1	0	47	22	726	251	[693,229,754,280]					27	147.6	25.1053	149
1	1	1	0	24	63	109	993	[89,974,127,1015]					85	269.292	52.1734	267	406	144	275755	63.1357	0.824907	0.673743	73	45.9463	13.8409	46	89	2	47049	1	0		1	1	1	0	47	23	839	260	[818,235,859,291]					28	141.702	31.6034	142
1	1	1	0	25	1	1077	53	[1044,6,1110,88]					3	136.698	25.6091	138	220	59	555678	250.631	0.782645	0.712483	1	29.6295	11.0194	30	67	0	120444	0	0		1	1	1	0	47	24	1178	265	[1149,236,1209,294]					29	172.06	32.549	174
1	1	1	0	25	2	360	27	[335,9,394,48]					4	124.31	25.7425	124	216	59	241907	119.982	0.844753	0.58664	2	30.5427	11.6112	31	70	0	59436	1	0		1	1	1	0	47	25	446	275	[415,246,476,308]					30	183.14	33.2071	185
1	1	1	0	25	3	563	63	[535,33,595,92]					5	116.042	24.7997	115	209	53	236146	125.47	0.793705	0.480798	3	29.6845	11.51	30	68	0	60408	0	0		1	1	1	0	47	26	667	276	[646,257,688,293]					31	200.472	35.6109	200
1	1	1	0	25	4	1013	61	[981,34,1041,87]					6	161.112	26.8818	162	255	78	397301	152.044	0.83329	0.8	4	29.644	10.6394	30	69	0	73102	0	0		1	1	1	0	47	27	732	294	[706,269,762,319]					32	137.084	23.2391	138
1	1	1	0	25	5	637	62	[607,41,664,87]					7	126.614	22.5614	128	214	67	242339	118.009	0.824938	0.645898	5	32.4331	12.1211	33	72	0	62077	1	0		1	1	1	0	47	28	580	307	[554,282,606,332]					33	252.806	41.3617	253
1	1	1	0	25	6	626	110	[607,91,646,132]					9	202.19	41.5012	202	340	105	238988	72.8773	0.856491	0.75221	7	35.7572	11.8535	36	74	0	42265	1	0		1	1	1	0	47	29	787	309	[764,279,810,332]					34	140.104	30.0341	140
1	1	1	0	25	7	1097	130	[1064,99,1147,161]					10	151.741	30.3135	154	245	69	575554	233.861	0.798744	0.616336	8	30.0079	11.2201	30	72	0	113820	1	0		1	1	1	0	47	30	629	322	[600,291,659,350]					35	218.375	42.78	221
1	1	1	0	25	8	490	136	[463,112,516,158]					11	138.334	31.392	137	237	71	239595	106.788	0.836207	0.6359	9	28.8741	11.8642	29	67	0	50010	0	0		1	1	1	0	47	31	1013	319	[987,292,1043,350]					36	187.297	31.3193	188
1	1	1	0	25	9	949	137	[928,115,973,165]					12	204.904	40.4319	207	320	108	321084	96.6148	0.858409	0.686509	10	33.5233	11.6663	34	68	0	52531	1	0		1	1	1	0	47	32	545	328	[520,292,567,348]					37	182.206	41.4882	187
1	1	1	0	25	10	529	168	[500,142,551,190]					14	143.392	30.0583	143	234	65	252944	108.761	0.870996	0.667491	12	27.4099	10.8888	28	69	0	48351	0	0		1	1	1	0	47	33	1143	327	[1110,294,1177,360]					38	152.371	25.9606	152
1	1	1	0	25	11	933	170	[910,146,960,199]					15	209.576	40.3112	209	347	103	407835	119.982	0.93606	0.725972	13	33.5072	11.1575	34	69	0	65205	1	0		1	1	1	0	47	34	498	321	[476,296,525,347]					39	281.072	53.8114	288
1	1	1	0	25	12	601	169	[577,150,626,190]					16	170.502	35.3887	171	296	77	226427	81.8791	0.811229	0.578976	14	19.802	9.99295	19	60	0	26297	0	0		1	1	1	0	47	35	1076	328	[1049,300,1104,352]					40	163.084	25.6347	165
1	1	1	0	25	13	647	185	[618,158,678,215]					17	173.065	37.9674	171	303	83	413279	147.234	0.734802	0.674969	15	23.3991	15.938	20	97	0	55877	0	0		1	1	1	0	47	36	479	356	[455,329,513,385]					41	237.32	44.3301	239
1	1	1	0	25	14	1113	186	[1094,167,1131,206]					18	161.56	26.2844	163	251	87	180947	69.0546	0.751669	0.72091	16	25.8955	10.2328	26	60	0	29003	0	0		1	1	1	0	47	37	1047	380	[1022,355,1083,406]					42	177.773	32.0144	178
1	1	1	0	25	15	599	205	[575,179,628,224]					19	201.009	41.8022	198	320	110	304931	93.5321	0.779142	0.536619	17	16.6856	9.16274	16	50	0	25312	0	0		1	1	1	0	47	38	1116	383	[1087,359,1146,410]					43	147.973	24.7138	148
1	1	1	0	25	16	1044	218	[1016,194,1068,242]					20	191.002	34.6391	192	321	96	375891	121.339	0.868624	0.794194	18	31.5173	11.3796	32	71	0	62026	1	0		1	1	1	0	47	39	63	723	[41,691,86,753]					44	121.845	20.599	121
1	1	1	0	25	17	973	224	[949,200,1003,248]					21	177.285	36.7069	176	308	83	339679	118.133	0.808446	0.67082	19	31.2818	11.4072	31	67	0	59936	1	0		1	1	1	0	47	40	42	774	[12,740,56,792]					45	139.041	25.1431	140
1	1	1	0	25	18	488	233	[460,205,516,262]					22	197.622	38.2332	198	323	102	490498	153.03	0.91458	0.846193	20	34.1281	12.1955	34	72	0	84706	1	0		1	1	1	0	48	1	113	122	[76,71,164,165]					2	263.549	73.5436	260
1	1	1	0	25	19	1087	238	[1074,216,1121,251]					23	170.039	34.0872	170	266	84	173950	63.074	0.69921	0.435727	21	27.1183	10.1352	27	54	0	27742	0	0		1	1	1	0	48	2	477	106	[448,77,506,144]					3	145.79	26.5546	146
1	1	1	0	25	20	577	255	[551,231,608,280]					24	126.445	24.0792	126	214	59	264902	129.169	0.913662	0.76759	22	33.4597	12.2437	34	75	0	70098	1	0		1	1	1	0	48	3	524	109	[504,82,542,145]					4	116.031	22.7271	116
1	1	1	0	25	21	1313	413	[1286,394,1355,433]					27	124.852	22.6592	126	200	63	262439	129.601	0.788196	0.518155	23	29.3915	10.8168	30	68	0	61781	0	0		1	1	1	0	48	4	673	114	[653,88,693,141]					6	212.231	32.5776	214
1	1	1	0	25	22	284	882	[250,861,310,906]					28	226.762	44.3885	227	343	131	426540	115.975	0.910942	0.624025	24	39.2344	13.5369	40	80	0	73800	1	0		1	1	1	0	48	5	714	112	[693,91,736,145]					7	183.786	42.0439	184
1	1	1	0	25	23	1037	886	[1013,864,1071,912]					29	185.817	27.6468	186	293	109	381110	126.456	0.829938	0.698255	25	33.7977	11.4888	34	71	0	69319	1	0		1	1	1	0	48	6	584	125	[562,102,609,148]					8	156.619	27.2971	157
1	1	1	0	25	24	986	895	[950,871,1010,919]					30	214.397	35.9305	211	367	137	431153	123.99	0.777917	0.575406	26	35.1099	11.5459	35	76	0	70606	1	0		1	1	1	0	48	7	638	136	[615,113,662,160]					10	181.495	31.5003	184
1	1	1	0	25	25	348	903	[318,873,374,929]					31	189.38	38.5638	188	340	93	424022	138.048	0.916259	0.583207	27	37.2858	12.8414	37	75	0	83483	1	0		1	1	1	0	48	8	233	135	[208,114,249,166]					11	234.057	39.383	233
1	1	1	0	25	26	77	901	[57,883,95,931]					32	189.22	31.4659	190	276	117	245608	80.0294	0.813918	0.555832	28	30.4815	11.3475	30	62	0	39565	1	0		1	1	1	0	48	9	701	160	[679,136,733,180]					12	215.059	34.6189	213
1	1	1	0	25	27	189	910	[164,890,211,941]					33	214.993	37.4603	214	333	129	311740	89.4011	0.833545	0.454774	29	36.989	13.3819	37	78	0	53634	1	0		1	1	1	0	48	10	202	165	[173,135,231,194]					13	322.659	58.9677	323
1	1	1	0	25	28	250	938	[209,898,275,965]					34	263.89	61.845	259	459	129	710920	166.101	0.746358	0.556341	30	46.3601	14.7024	46	92	0	124894	1	0		1	1	1	0	48	11	751	178	[724,155,779,203]					15	136.247	27.0827	137
1	1	1	0	25	29	514	926	[477,905,539,952]					35	151.606	30.9798	151	269	74	312308	127.011	0.83773	0.546247	31	28.7126	12.2967	29	70	0	59148	0	0		1	1	1	0	48	12	645	201	[624,180,664,228]					16	142.265	28.3878	141
1	1	1	0	25	30	557	930	[533,907,579,961]					36	150.819	27.742	151	228	83	284595	116.345	0.872616	0.747254	32	29.7684	10.9033	30	66	0	56173	0	0		1	1	1	0	48	13	719	214	[687,196,745,234]					17	162.004	28.3699	162
1	1	1	0	25	31	206	948	[187,913,228,968]					37	278.05	49.9232	285	396	137	496597	110.117	0.820767	0.640914	33	47.7716	13.5955	48	93	8	85320	1	0		1	1	1	0	48	14	1045	684	[1024,656,1065,708]					18	130.888	25.8931	130
1	1	1	0	25	32	1041	943	[1014,917,1067,969]					38	182.303	34.3023	183	283	92	361325	122.202	0.872207	0.736107	34	33.394	11.465	34	71	0	66187	1	0		1	1	1	0	48	15	956	681	[930,657,977,704]					19	165.734	26.5548	165
1	1	1	0	25	33	312	946	[288,916,336,974]					39	168.543	33.4313	167	299	78	315849	115.543	0.809114	0.66763	35	32.9376	12.0365	32	73	0	61725	1	0		1	1	1	0	48	16	998	694	[979,669,1017,724]					20	159.403	29.6458	157
1	1	1	0	25	34	411	957	[386,922,436,983]					40	203.886	31.698	203	314	123	507268	153.4	0.915849	0.724648	36	35.4007	11.6726	36	68	0	88077	1	0		1	1	1	0	48	17	964	737	[928,718,985,756]					21	140.36	26.2459	140
1	1	1	0	25	35	971	950	[945,926,996,979]					41	203.783	33.0638	204	297	122	412050	124.668	0.823056	0.707515	37	33.8175	11.4111	34	69	0	68379	1	0		1	1	1	0	48	18	285	946	[261,923,311,970]					22	138.723	25.0299	139
1	1	1	0	25	36	43	960	[24,941,62,989]					42	171.936	35.487	171	272	82	256701	92.0523	0.795823	0.682487	38	34.361	12.6765	35	74	0	51301	1	0		1	1	1	0	48	19	350	959	[324,930,375,989]					23	195.598	39.1408	196
1	1	1	0	25	37	100	967	[79,951,120,985]					43	225.133	47.8139	225	356	121	234589	64.2455	0.833497	0.715542	39	39.8733	13.2681	41	92	0	41548	1	0		1	1	1	0	48	20	226	969	[205,950,245,987]					24	218.307	40.6264	220
1	1	1	0	25	38	174	976	[153,951,194,1003]					44	235.053	62.2628	228	416	121	375380	98.4645	0.803224	0.701047	40	37.479	12.7691	37	76	0	59854	1	0		1	1	1	0	48	21	263	994	[239,969,296,1019]					25	165.775	35.056	164
1	1	1	0	25	39	276	986	[253,953,298,1017]					45	217.517	46.7428	216	379	115	473100	134.102	0.79903	0.621295	41	42.3076	13.6726	42	90	0	92019	1	0		1	1	1	0	50	1	631	166	[606,141,664,192]					7	120.725	24.6642	120
1	1	1	0	27	1	1065	323	[1032,281,1102,360]					1	187.074	37.387	189	292	95	720796	237.56	0.854717	0.71113	1	36.8209	11.9466	37	83	0	141871	1	0		1	1	1	0	50	2	744	168	[720,138,767,198]					8	154.371	28.3759	156
1	1	1	0	27	2	868	317	[836,293,893,341]					2	204.666	44.5378	205	343	99	435734	131.265	0.820391	0.722932	2	39.3678	12.349	39	78	0	83814	1	0		1	1	1	0	50	3	407	221	[377,187,439,256]					9	121.272	26.3647	121
1	1	1	0	27	3	815	334	[790,312,841,357]					3	172.139	28.349	172	272	102	299867	107.405	0.905749	0.791786	3	34.8789	11.568	35	71	0	60759	1	0		1	1	1	0	50	4	1296	292	[1274,270,1326,316]					11	178.449	35.2369	180
1	1	1	0	27	4	197	366	[162,332,231,397]					4	170.195	39.3079	170	294	69	563005	203.958	0.810983	0.769477	4	25.4867	10.1623	25	59	0	84310	0	0		1	1	1	0	50	5	1306	342	[1282,322,1330,364]					12	208.418	42.2371	205
1	1	1	0	27	5	878	364	[840,330,905,392]					5	171.096	28.4368	169	261	84	428595	154.448	0.636881	0.525025	5	32.303	10.5235	32	71	0	80919	1	0		1	1	1	0	50	6	516	634	[494,613,536,660]					16	185.393	37.5949	187
1	1	1	0	27	6	773	372	[755,343,792,394]					6	184.232	35.7279	186	276	88	258478	86.5033	0.817505	0.622712	6	29.789	11.0564	29	106	0	41794	0	0		1	1	1	0	50	7	555	639	[533,614,574,662]					17	162.599	34.0607	167
1	1	1	0	27	7	938	366	[917,344,964,394]					7	183.236	33.1421	183	295	91	290612	97.7863	0.837614	0.527046	7	28.5309	10.8607	28	65	0	45250	0	0		1	1	1	0	50	8	1275	693	[1252,671,1298,718]					18	253.292	52.8702	254
1	1	1	0	27	8	827	387	[802,366,847,410]					8	197.231	39.4136	191	310	113	270404	84.5303	0.727828	0.742991	8	32.2203	11.1784	32	69	0	44174	1	0		1	1	1	0	50	9	671	883	[648,860,694,914]					21	263.106	40.1823	264
1	1	1	0	27	9	915	395	[894,372,937,427]					9	195.545	35.6322	199	298	95	324605	102.349	0.774838	0.65523	9	33.2572	10.9089	33	70	2	55207	1	0		1	1	1	0	50	10	621	884	[602,864,642,907]					22	247.704	39.4698	249
1	1	1	0	27	10	867	417	[831,394,890,459]					10	235.054	37.2996	238	353	149	588575	154.386	0.768822	0.555589	10	38.7344	12.1852	39	96	0	96991	1	0		1	1	1	0	50	11	709	905	[685,876,731,927]					23	276.934	46.9415	284
1	1	1	0	27	11	933	431	[915,397,952,454]					11	202.992	32.9086	198	318	131	265310	80.5843	0.735028	0.48265	11	34.1729	10.8265	34	71	1	44664	1	0		1	1	1	0	50	12	1105	925	[1083,906,1130,945]					25	140.091	29.7775	137
1	1	1	0	27	12	1006	445	[987,417,1026,465]					12	178.522	39.8672	178	283	89	250466	86.5033	0.852128	0.711383	12	32.0057	11.8565	32	71	0	44904	1	0		1	1	1	0	50	13	683	928	[658,910,706,953]					26	189.233	32.4342	196
1	1	1	0	27	13	958	465	[939,447,976,496]					14	201.261	40.1383	198	331	118	261035	79.9677	0.872222	0.616252	14	32.5944	11.4389	33	76	0	42275	1	0		1	1	1	0	50	14	637	947	[609,918,665,975]					28	301.801	77.5487	294
1	1	1	0	27	14	923	502	[899,479,946,529]					16	201.255	37.6985	203	316	112	363265	111.289	0.876061	0.807831	16	32.2853	11.2322	32	71	0	58275	1	0		1	1	1	0	50	15	719	958	[685,923,748,993]					29	243.23	60.9055	245
1	1	1	0	27	15	874	506	[853,485,904,524]					17	207.78	31.6856	207	320	132	291100	86.38	0.823538	0.592835	17	32.5996	10.3266	33	64	0	45672	1	0		1	1	1	0	50	16	1116	963	[1098,943,1136,984]					31	172.47	38.5253	173
1	1	1	0	27	16	1325	515	[1298,496,1353,535]					18	148.948	29.2569	148	254	83	233252	96.5532	0.858089	0.639501	18	31.9508	11.797	32	69	0	50035	1	0		1	1	1	0	50	17	657	984	[618,961,686,1007]					32	293.881	60.8205	293
1	1	1	0	27	17	1276	551	[1254,528,1300,576]					19	143.92	29.3493	146	224	68	251141	107.59	0.858981	0.79816	19	30.7106	11.9355	31	75	0	53590	1	0		1	1	1	0	49	1	962	183	[939,162,989,206]					2	161.926	31.281	163
1	1	1	0	27	18	995	575	[967,547,1028,604]					21	208.303	36.8167	211	322	105	578250	171.157	0.903401	0.815493	20	33.7079	11.4379	34	132	0	93573	1	0		1	1	1	0	49	2	1118	223	[1088,201,1157,249]					3	179.823	32.4543	179
1	1	1	0	27	19	1073	585	[1049,562,1097,610]					22	152.177	30.4932	155	248	78	261592	105.987	0.845081	0.675433	21	32.534	12.3866	33	72	0	55926	1	0		1	1	1	0	49	3	1169	270	[1137,222,1202,304]					4	197.252	39.3743	198
1	1	1	0	27	20	938	612	[916,588,960,649]					23	259.275	40.3754	260	382	147	501178	119.181	0.84743	0.532843	22	35.4785	10.9422	35	79	0	68580	1	0		1	1	1	0	49	4	515	270	[491,250,538,306]					6	127.21	26.6772	127
1	1	1	0	27	21	996	623	[969,603,1024,647]					24	288.38	46.3287	290	437	190	512163	109.501	0.795008	0.656664	23	41.728	11.9283	42	77	5	74109	1	0		1	1	1	0	49	5	456	278	[441,255,472,312]					7	165.035	30.6776	163
1	1	1	0	27	22	1066	660	[1038,628,1091,691]					25	246.466	47.8867	245	382	138	598173	149.639	0.885263	0.662085	24	37.9843	11.8735	38	78	0	92188	1	0		1	1	1	0	49	6	492	295	[473,274,519,320]					8	203.453	33.5929	203
1	1	1	0	27	23	903	670	[876,642,930,706]					26	218.361	46.7966	216	367	100	584772	165.115	0.890423	0.807755	25	24.382	9.89833	24	66	0	65295	0	0		1	1	1	0	49	7	547	308	[527,288,569,331]					9	165.655	30.6084	168
1	1	1	0	27	24	1018	673	[997,635,1047,695]					29	154.779	30.4443	156	264	75	318845	127.011	0.745051	0.625581	27	34.9786	12.1837	35	80	0	72056	1	0		1	1	1	0	49	8	353	319	[330,296,376,344]					10	271.129	53.3164	267
1	1	1	0	27	25	1112	680	[1085,656,1141,707]					30	226.962	40.2695	225	349	129	497047	135.026	0.862243	0.764931	28	34.6041	11.2957	34	73	0	75783	1	0		1	1	1	0	49	9	1206	325	[1182,302,1230,350]					11	189.787	35.1319	189
1	1	1	0	27	26	75	715	[49,688,101,745]					32	247.7	45.701	247	410	140	580113	144.398	0.953465	0.839876	29	42.1883	13.4442	43	83	0	98805	1	0		1	1	1	0	49	10	1161	339	[1134,312,1188,369]					12	154.113	20.1696	154
1	1	1	0	27	27	1080	738	[1053,710,1108,765]					34	227.057	41.141	225	340	120	515647	140.021	0.840823	0.839862	31	37.9243	11.8949	38	78	1	86126	1	0		1	1	1	0	49	11	382	338	[357,315,402,372]					13	267.552	44.7181	271
1	1	1	0	27	28	972	739	[944,711,996,765]					35	252.018	43.293	253	382	138	514873	125.963	0.806124	0.770938	32	36.3975	11.3683	36	74	0	74360	1	0		1	1	1	0	49	12	421	345	[396,321,445,369]					14	243.165	35.6223	245
1	1	1	0	27	29	1033	752	[1009,722,1059,783]					36	234.919	37.1235	236	348	140	554174	145.446	0.865188	0.713556	33	36.1789	11.2266	36	72	0	85346	1	0		1	1	1	0	49	13	475	346	[452,325,497,370]					15	245.527	42.8111	245
1	1	1	0	27	30	910	751	[884,724,935,782]					37	231.974	33.5733	231	384	143	492713	130.957	0.841355	0.747105	34	34.3522	10.7438	34	74	0	72964	1	0		1	1	1	0	49	14	1252	376	[1219,327,1284,408]					16	171.978	39.4413	174
1	1	1	0	27	31	798	755	[773,728,826,790]					38	131.747	26.2619	132	222	64	313163	146.556	0.776903	0.661853	35	28.8443	10.8501	29	65	0	68563	0	0		1	1	1	0	49	15	813	373	[783,346,843,402]					18	110.45	23.1894	111
1	1	1	0	27	32	569	754	[549,733,587,775]					39	228.899	48.8632	231	356	133	260945	70.2878	0.887471	0.649873	36	37.7272	12.0124	37	75	0	43009	1	0		1	1	1	0	49	16	900	382	[878,363,920,407]					19	138.555	22.8393	138
1	1	1	0	27	33	32	759	[7,737,54,789]					40	243.661	35.5134	245	343	153	427869	108.268	0.931903	0.704131	37	38.3844	11.3307	38	75	0	67403	1	0		1	1	1	0	49	17	1139	385	[1116,362,1164,413]					20	130.501	19.523	131
1	1	1	0	27	34	739	765	[713,739,770,791]					41	137.175	27.4997	137	226	69	319070	143.412	0.881002	0.826068	38	29.1943	11.0974	29	67	0	67906	0	0		1	1	1	0	49	18	672	402	[646,377,697,429]					21	129.708	24.2022	131
1	1	1	0	27	35	867	785	[842,756,891,817]					42	200.287	36.9043	198	314	110	454251	139.836	0.929537	0.744208	39	32.179	11.0142	32	71	0	72982	1	0		1	1	1	0	49	19	1017	408	[987,383,1045,434]					22	116.633	22.493	118
1	1	1	0	27	36	272	786	[246,760,314,813]					43	260.585	51.1238	263	422	129	719475	170.232	0.873526	0.692577	40	45.6682	14.6029	46	100	0	126090	1	0		1	1	1	0	49	20	949	411	[928,388,971,430]					23	129.093	22.9323	129
1	1	1	0	27	37	997	796	[972,757,1023,822]					44	165.196	36.9681	164	285	63	393496	146.864	0.792017	0.684454	41	32.7796	11.6452	32	74	0	78081	1	0		1	1	1	0	49	21	1192	412	[1163,384,1217,441]					24	131.219	20.8452	131
1	1	1	0	27	38	83	801	[52,771,113,836]					45	258.301	74.8594	262	441	105	783686	187.064	0.89002	0.814895	42	41.6964	14.6605	42	94	0	126507	1	0		1	1	1	0	49	22	737	420	[708,390,769,452]					25	123.836	24.2072	125
1	1	1	0	27	39	347	816	[322,796,368,836]					46	211.609	33.9876	211	326	132	297311	86.6266	0.852841	0.736716	43	38.1872	12.2714	38	85	0	53653	1	0		1	1	1	0	49	23	621	427	[594,402,646,464]					26	171.787	28.9195	173
1	1	1	0	27	40	954	824	[926,796,983,854]					47	180.497	33.3159	179	304	101	451063	154.078	0.866361	0.722698	44	29.2421	10.603	29	62	0	73076	0	0		1	1	1	0	49	24	1048	434	[1018,412,1079,460]					28	126.633	24.9773	128
1	1	1	0	27	41	824	842	[796,807,850,869]					48	142.371	26.5181	142	248	74	366179	158.579	0.875376	0.76295	45	31.1905	11.4801	31	75	0	80222	1	0		1	1	1	0	49	25	1129	445	[1098,423,1153,468]					30	115.013	21.4429	115
1	1	1	0	27	42	293	834	[267,816,312,852]					49	227.295	41.2174	229	349	132	302529	82.064	0.885535	0.655111	46	39.8655	13.2948	40	82	0	53061	1	0		1	1	1	0	49	26	725	472	[697,442,752,505]					31	161.421	27.6716	163
1	1	1	0	27	43	741	842	[712,815,770,874]					50	135.003	25.8368	134	226	73	343178	156.729	0.93957	0.724069	47	29.2797	10.9895	29	69	0	74429	0	0		1	1	1	0	49	27	833	471	[792,442,863,501]					32	191.807	39.9526	193
1	1	1	0	27	44	342	856	[316,835,375,878]					51	182.332	36.5589	182	303	95	357553	120.907	0.879403	0.644589	48	34.4488	12.1746	34	83	0	67554	1	0		1	1	1	0	49	28	546	488	[519,464,570,517]					33	143.886	31.041	145
1	1	1	0	27	45	265	873	[243,849,289,903]					52	173.234	32.2605	174	270	98	316498	112.645	0.888939	0.758868	49	34.4986	11.9087	34	71	0	63029	1	0		1	1	1	0	49	29	610	485	[569,464,633,506]					34	135.299	24.1061	136
1	1	1	0	27	46	970	882	[941,858,1000,907]					53	214.066	34.2704	215	340	120	468163	134.842	0.806759	0.648037	50	27.6411	10.2943	27	61	0	60451	0	0		1	1	1	0	49	30	677	497	[649,474,708,523]					35	126.176	23.7014	127
1	1	1	0	27	47	832	898	[808,876,867,920]					54	158.903	29.2097	158	260	93	326705	126.765	0.917021	0.684666	51	32.1513	11.5472	32	70	0	66103	1	0		1	1	1	0	49	31	500	507	[477,484,522,533]					36	154.397	33.9702	155
1	1	1	0	27	48	330	912	[287,877,365,947]					55	258.724	46.8345	260	450	132	1026360	244.589	0.877902	0.755119	52	47.8661	13.3894	48	89	3	189885	1	0		1	1	1	0	49	32	938	519	[916,503,955,546]					37	149.437	37.4734	147
1	1	1	0	27	49	915	916	[887,891,941,947]					56	211.607	34.1306	212	314	124	507433	147.851	0.879139	0.820529	53	32.8882	11.2813	33	74	0	78866	1	0		1	1	1	0	49	33	765	535	[738,507,792,564]					38	110.793	18.2616	112
1	1	1	0	27	50	760	914	[734,893,791,937]					57	147.676	28.6957	148	239	84	294613	123.004	0.90122	0.697601	54	28.3789	11.2574	28	66	0	56616	0	0		1	1	1	0	49	34	578	532	[553,511,599,562]					39	158.152	26.2657	157
1	1	1	0	27	51	382	935	[362,906,400,964]					58	198.369	42.952	199	323	106	331475	103.027	0.856939	0.576474	55	38.6158	13.4164	39	79	0	64527	1	0		1	1	1	0	49	35	620	539	[594,513,644,568]					40	136.758	22.9422	137
1	1	1	0	27	52	294	949	[270,930,316,971]					59	213.602	46.0023	210	346	100	279818	80.7693	0.818366	0.701358	56	35.2519	12.557	35	78	0	46180	1	0		1	1	1	0	49	36	1278	556	[1260,538,1304,577]					42	127.37	25.1193	127
1	1	1	0	27	53	749	958	[722,933,781,986]					60	138.055	25.2882	139	214	65	279561	124.853	0.81273	0.553144	57	25.5906	10.6789	26	65	0	51821	0	0		1	1	1	0	49	37	818	578	[788,553,847,604]					43	132.69	27.6305	134
1	1	1	0	27	54	819	971	[794,945,847,997]					61	210.617	40.1505	212	320	112	429026	125.593	0.918828	0.816766	58	31.6033	11.4463	32	75	0	64376	1	0		1	1	1	0	49	38	644	589	[606,563,673,614]					44	172.694	31.7934	173
1	1	1	0	27	55	916	983	[890,955,943,1014]					62	177.115	32.0088	178	276	97	412678	143.658	0.859007	0.767847	59	34.0867	11.3571	34	71	0	79422	1	0		1	1	1	0	49	39	712	617	[685,580,740,646]					45	168.95	33.5348	170
1	1	1	0	27	56	340	980	[305,961,360,1000]					63	188.621	34.2112	190	268	95	297266	97.1698	0.875248	0.611122	60	33.1301	12.3385	33	75	0	52213	1	0		1	1	1	0	49	40	1276	600	[1256,583,1303,622]					46	134.19	21.7917	134
1	1	1	0	27	57	308	1003	[275,989,329,1020]					65	215.339	39.7951	216	324	126	259699	74.3571	0.759535	0.493375	61	34.694	12.0075	35	69	0	41841	1	0		1	1	1	0	49	41	1256	648	[1230,623,1310,674]					47	130.895	23.0465	131
1	1	1	0	28	1	1244	62	[1212,37,1268,90]					6	100.893	22.1119	99	188	42	196640	120.167	0.734655	0.665635	1	24.4695	10.2263	24	64	0	47691	0	0		1	1	1	0	49	42	1277	709	[1225,680,1304,736]					48	118.372	22.1037	119
1	1	1	0	28	2	1161	83	[1136,47,1185,111]					9	119.044	24.1144	120	202	53	294871	152.722	0.76393	0.669787	3	26.5394	10.4774	26	59	0	65738	0	0		1	1	1	0	49	43	972	825	[933,793,1016,876]					49	264.234	54.8057	268
1	1	1	0	28	3	582	75	[562,56,605,102]					10	228.039	44.0131	228	345	125	328148	88.7229	0.691079	0.738606	4	41.7832	11.9071	42	81	4	60126	1	0		1	1	1	0	49	44	1025	839	[990,805,1055,883]					50	202.053	46.1715	210
1	1	1	0	28	4	527	82	[504,63,548,117]					11	145.27	30.4667	143	258	75	231705	98.3412	0.659471	0.570861	5	32.1937	10.8916	32	77	0	51349	1	0		1	1	1	0	49	45	740	853	[703,817,776,891]					51	219.338	48.4334	218
1	1	1	0	28	5	396	90	[374,70,425,112]					12	142.101	27.5237	142	239	59	233187	101.177	0.854509	0.747922	6	28.081	10.4596	28	63	0	46081	0	0		1	1	1	0	49	46	912	879	[896,860,930,906]					52	177.971	29.6522	175
1	1	1	0	28	6	1083	118	[1058,85,1108,150]					15	158.322	30.5526	162	247	73	399130	155.435	0.780878	0.650987	8	28.6386	10.5171	28	69	0	72198	0	0		1	1	1	0	49	47	995	887	[970,863,1022,913]					53	227.536	32.2655	229
1	1	1	0	28	7	1200	121	[1172,96,1232,146]					16	120.74	23.6243	120	198	65	281687	143.843	0.816879	0.775763	9	27.8543	10.4561	28	66	0	64984	0	0		1	1	1	0	49	48	1040	885	[1021,864,1061,923]					54	167.041	35.7155	168
1	1	1	0	28	8	556	123	[536,108,580,139]					17	200.292	35.0706	205	286	111	204098	62.8274	0.784154	0.602561	10	38.3297	11.5469	39	85	1	39058	1	0		1	1	1	0	49	49	965	913	[941,889,995,947]					56	195.073	29.4337	196
1	1	1	0	28	9	382	129	[363,110,420,148]					18	157.427	33.2144	155	255	75	258967	101.424	0.823553	0.611277	11	32.0438	11.4439	32	76	0	52712	1	0		1	1	1	0	49	50	1045	948	[1006,930,1063,974]					57	128.625	24.4375	128
1	1	1	0	28	10	497	144	[475,121,520,171]					19	136.892	29.5376	137	227	68	241478	108.761	0.891252	0.802222	12	28.3526	10.5755	28	67	0	50014	0	0		1	1	1	0	49	51	954	958	[934,936,987,977]					58	145.579	27.7707	146
1	1	1	0	28	11	1273	156	[1242,124,1304,186]					20	111.132	23.3055	110	226	47	297945	165.3	0.82862	0.727607	13	28.2462	10.4213	28	65	0	75728	0	0		1	1	1	0	49	52	1175	992	[1148,965,1204,1021]					59	120.254	28.1429	119
1	1	1	0	28	12	379	166	[358,144,405,185]					21	167.717	35.5201	169	269	86	235474	86.5649	0.85972	0.723086	14	30.8447	10.8779	30	67	0	43306	1	0		1	1	1	0	51	1	512	56	[482,30,538,99]					4	103.651	23.897	105
1	1	1	0	28	13	1101	169	[1081,144,1125,210]					22	122.515	21.4629	123	208	63	246256	123.928	0.73886	0.533125	15	29.7851	11.1022	30	66	0	59868	0	0		1	1	1	0	51	2	63	111	[42,83,86,148]					5	182.168	38.3451	178
1	1	1	0	28	14	1152	175	[1122,150,1178,202]					23	176.294	29.3112	178	262	101	366692	128.244	0.773348	0.670094	16	31.9269	10.6027	32	65	0	66408	1	0		1	1	1	0	51	3	100	115	[79,89,124,139]					6	171.739	50.0308	165
1	1	1	0	28	15	1038	176	[1015,153,1065,198]					24	130.218	22.6331	130	198	59	196759	93.1621	0.759988	0.597514	17	31.6744	10.7719	31	70	0	47860	1	0		1	1	1	0	51	4	84	168	[56,138,114,200]					8	181.05	37.9512	184
1	1	1	0	28	16	1062	213	[1040,190,1088,236]					25	141.222	22.8074	141	215	83	227933	99.5127	0.802215	0.807445	18	30.2305	10.8507	30	71	0	48792	1	0		1	1	1	0	51	5	970	172	[933,137,1007,204]					9	88.3101	25.8489	85
1	1	1	0	28	17	1210	220	[1184,193,1237,251]					26	167.704	33.1221	171	257	74	375825	138.171	0.792882	0.802136	19	31.2941	10.8604	31	67	0	70130	1	0		1	1	1	0	51	6	483	168	[460,143,509,192]					10	102.8	26.6749	102
1	1	1	0	28	18	972	231	[954,215,1000,249]					27	179.199	28.7557	181	256	108	207871	71.5209	0.809306	0.641459	20	30.0267	10.2482	30	64	0	34831	1	0		1	1	1	0	51	7	643	175	[613,154,666,199]					11	92.7074	19.8155	93
1	1	1	0	28	19	1017	252	[992,227,1044,279]					28	160.332	28.152	160	247	79	325153	125.038	0.813436	0.83295	21	32.8161	11.384	33	72	0	66551	1	0		1	1	1	0	51	8	1006	208	[981,186,1036,230]					13	164.554	33.3087	161
1	1	1	0	28	20	947	248	[926,233,964,288]					29	161.036	35.2848	163	248	69	198235	75.8985	0.697814	0.446194	22	29.7717	10.2856	30	64	0	36649	0	0		1	1	1	0	51	9	225	222	[202,198,250,245]					14	112.619	24.3869	113
1	1	1	0	28	21	1062	261	[1034,241,1082,284]					30	164.218	25.3037	164	237	92	237624	89.2161	0.76919	0.63542	23	34.7954	11.332	34	82	1	50349	1	0		1	1	1	0	51	10	964	229	[929,207,992,254]					16	127.869	21.0952	127
1	1	1	0	28	22	1300	275	[1273,245,1325,306]					31	161.175	31.5275	165	257	78	380211	145.446	0.822181	0.747309	24	31.3124	11.201	31	66	0	73866	1	0		1	1	1	0	51	11	1029	252	[990,224,1057,280]					17	111.195	24.9628	113
1	1	1	0	28	23	967	271	[946,250,1003,295]					32	179.672	32.9868	182	279	80	317481	108.946	0.781547	0.628691	25	35.416	11.9992	35	78	0	62580	1	0		1	1	1	0	51	12	839	274	[813,250,863,295]					18	109.621	17.7509	109
1	1	1	0	28	24	1246	287	[1211,261,1272,316]					33	140.73	29.9876	139	238	70	322553	141.315	0.798429	0.714542	26	31.1065	11.3014	31	70	0	71296	1	0		1	1	1	0	51	13	962	270	[934,245,1007,294]					19	124.898	20.9555	125
1	1	1	0	28	25	1093	289	[1067,264,1114,325]					34	164.12	26.183	166	254	95	349411	131.265	0.759745	0.608007	27	29.1884	10.4436	29	65	0	62142	0	0		1	1	1	0	51	14	512	297	[483,276,534,323]					21	121.357	26.1684	122
1	1	1	0	28	26	1051	299	[1014,284,1071,315]					35	185.571	30.8178	185	287	114	244582	81.2625	0.756496	0.495529	28	35.3892	11.605	35	72	0	46643	1	0		1	1	1	0	51	15	885	303	[855,278,911,330]					22	114.702	21.1095	114
1	1	1	0	28	27	955	318	[936,293,975,342]					36	251.162	45.2956	256	369	137	367450	90.2026	0.831161	0.699902	29	47.8886	12.7534	48	90	7	70061	1	0		1	1	1	0	51	16	748	330	[721,292,775,360]					23	157.963	40.3881	159
1	1	1	0	28	28	985	309	[965,291,1004,341]					38	211.377	36.4521	216	301	104	253652	73.9871	0.726582	0.489333	31	37.1808	11.3781	38	77	0	44617	1	0		1	1	1	0	51	17	710	309	[689,292,729,343]					24	133.98	32.542	135
1	1	1	0	28	29	1029	337	[1004,315,1052,362]					40	202.666	37.0705	200	347	117	291029	88.5379	0.710434	0.643309	32	42.2709	12.5667	42	86	4	60701	1	0		1	1	1	0	51	18	430	340	[414,323,455,359]					26	156.8	32.6424	156
1	1	1	0	28	30	84	365	[57,340,113,394]					41	143.01	32.2113	139	268	73	291026	125.47	0.78338	0.580284	33	20.571	9.67141	21	53	0	41862	0	0		1	1	1	0	51	19	369	356	[343,325,397,384]					27	173.993	41.8149	169
1	1	1	0	28	31	1012	374	[982,350,1042,402]					42	205.284	35.8681	207	321	116	408309	122.634	0.707408	0.485427	34	39.8773	12.2195	40	88	0	79316	1	0		1	1	1	0	51	20	848	370	[812,332,885,405]					28	191.075	32.8238	189
1	1	1	0	28	32	964	363	[948,343,990,384]					43	216.051	43.4181	211	332	121	218860	62.4575	0.707218	0.4823	35	31.4995	10.3215	32	67	0	31909	1	0		1	1	1	0	51	21	791	361	[750,334,817,398]					30	130.978	30.0728	128
1	1	1	0	28	33	128	388	[96,366,153,412]					44	151.464	28.8477	152	235	62	275059	111.967	0.822887	0.626948	36	40.4939	13.79	41	87	0	73537	1	0		1	1	1	0	51	22	311	382	[287,348,337,412]					31	116.923	21.7296	117
1	1	1	0	28	34	179	400	[157,378,202,434]					45	214.872	42.3571	214	370	122	453595	130.156	0.91111	0.775592	37	39.5031	11.6469	39	86	1	83391	1	0		1	1	1	0	51	23	440	383	[421,366,459,407]					32	149.608	26.7166	149
[truncated: 4,131 more rows]
[truncated: 710 more columns]

## Sheet: Suppl_Fig. 2
Supplementary Fig. 2b
Control					Auxin treated
CellNr	Series	NormMedian	Minutes		CellNr	Series	NormMedian	Minutes
[truncated: 1,687 more rows]

## Sheet: Suppl_Fig. 3
Supplementary Fig. 3d
[truncated: 73 more rows]

[truncated: 3 more sheets: Suppl_Fig. 5, Suppl_Fig. 7, Suppl_Fig. 8]
